# Supplementary material for: Root hair-specific transcriptome reveals response to low phosphorus in Cicer arietinum
Source: Front Plant Sci. 2022 Oct 4;13:983969. doi: 10.3389/fpls.2022.983969 (PMC9577374; doi:10.3389/fpls.2022.983969)
Supplement: Supplementary file 1 [file Data_Sheet_1.xlsx]

## Sheet: Supplementary Table 1
Supplementary Table 1. Summary of pseudoalignment of raw read with chickpea reference genome
Samples	Processed Reads	Aligned Reads	Alignment Percentage
LPRH1	36326957	28423994	78.2449
LPRH2	37101841	28114484	75.7765
NPRH1	39391706	30633291	77.7658
NPRH2	38188569	29736875	77.8685
LPRT1	45243312	35116334	77.6166
LPRT2	34423168	26312418	76.4381
NPRT1	37714492	29269698	77.6086
NPRT2	34319024	27116334	79.0125
LPRH, low P root hair; NPRH, normal P root hair; LPRT, low P root; NPRT, normal P root

## Sheet: Supplementary Table 2
Supplementary Table 2. Differentially expressed genes (DEGs) in root hairs (RH) under low phosphorus (LP)
geneID	logFC	AveExpr	adj.P.Val
LOC101496250	-6.68955	-2.38371	0.100908
LOC101501940	-4.28781	-1.26337	0.238996
LOC101508684	4.15389	-1.18846	0.256344
LOC101514980	2.37977	-0.791644	0.159592
LOC101511425	2.16098	0.84111	0.263337
LOC101500264	2.13996	0.723484	0.191213
LOC101510570	2.02312	1.42454	0.151275
LOC101490033	2.00843	1.53887	0.138565
ACO1	1.87863	5.33486	0.174029
UGT85K8	1.85641	1.80193	0.154363
NAC65	1.85271	0.774075	0.159592
LOC101493842	-1.82306	0.0130525	0.221323
LOC101511003	-1.81923	1.48722	0.202623
LOC101495789	1.78555	1.71581	0.187398
LOC101489460	1.74312	3.42291	0.0941612
LOC101509492	1.69079	-0.582872	0.174029
LOC101493553	1.65899	-0.219115	0.222128
LOC101513069	1.62531	1.38927	0.238996
LOC101507623	1.53569	-0.0375107	0.244842
LOC101498067	1.53031	2.11527	0.234536
LOC101495206	1.52518	1.40786	0.16755
LOC101504253	1.49726	0.769808	0.174029
LOC101490986	1.49226	3.12024	0.200128
UGT88E11	-1.48334	0.174098	0.179151
LOC101501720	-1.47543	1.11531	0.248714
LOC101501022	1.46195	0.572334	0.185586
LOC101493777	1.45684	0.9161	0.200128
LOC101510781	1.45137	1.3472	0.227565
LOC101513500	1.42609	0.263074	0.276802
LOC101496621	-1.40593	-0.259698	0.226309
LOC101508613	1.40464	0.491314	0.200429
LOC101495725	1.39647	6.34293	0.205893
LOC101500380	1.3614	3.80701	0.138565
LOC101488295	-1.36127	1.22695	0.255576
LOC101496038	1.3575	2.16345	0.238996
LOC101505727	-1.35574	0.0793015	0.191213
LOC101490605	-1.34417	0.0446826	0.191213
CA-EXPA2	1.33565	-0.165497	0.191213
LOC101504802	-1.33492	0.067794	0.227565
LOC101499266	-1.32765	-0.0242574	0.238996
LOC101488540	1.32533	0.420871	0.208853
LOC101510329	1.3124	0.295834	0.208853
LOC101491986	1.30178	0.835047	0.286107
LOC101500017	1.27911	-0.506738	0.234536
LOC101491545	1.27557	0.550906	0.238996
LOC101490214	1.27513	3.04418	0.164768
LOC101490830	-1.27062	-0.144533	0.205945
LOC101513933	1.26007	1.7692	0.203452
LOC101507684	1.25422	1.62609	0.218943
LOC101492220	1.2485	7.64053	0.174029
LOC101501866	1.24522	3.94662	0.174029
LOC101501841	-1.24053	0.749788	0.200128
GRP2	1.2364	1.02017	0.238996
LOC101507624	1.22089	3.17015	0.159592
LOC101494461	1.22021	7.22409	0.138565
LOC101498965	1.21909	1.69423	0.159592
LOC101502706	1.21436	3.35046	0.154363
LOC101495573	1.20555	0.688702	0.184622
LOC101490393	1.20047	3.46662	0.205295
LOC101502468	1.19515	3.57426	0.138565
LOC101496364	1.18668	8.86519	0.0941612
LOC101510723	1.18539	-0.075728	0.248714
LOC101497941	-1.18178	1.32185	0.191213
LOC101504255	1.17929	2.53543	0.154363
LOC101496378	-1.17682	-0.0972555	0.29824
LOC101502983	1.17526	2.64357	0.159592
LOC101495892	-1.17468	-0.0369585	0.221323
LOC113783941	1.16712	0.540095	0.269998
LOC101514221	-1.16526	0.819893	0.213578
LOC101508222	1.15391	2.25997	0.162304
LOC101505172	1.14731	1.62273	0.177397
LOC101494566	-1.14154	1.3594	0.174029
LOC101506527	1.13861	0.108249	0.29824
LOC101515280	1.13679	3.68036	0.191213
LOC101496355	1.11879	3.14301	0.138565
LOC101502090	1.11055	-0.290553	0.29824
LOC101497330	1.10489	8.30526	0.151275
LOC101514183	-1.10297	0.0369338	0.227565
LOC101491811	-1.09743	1.90458	0.286107
LOC101504140	1.09232	8.37512	0.138565
LOC101493387	-1.09139	5.0118	0.159592
LOC101491452	1.08836	0.946803	0.294376
LOC101493121	1.08345	1.8658	0.263337
LOC101502476	1.08193	1.65893	0.159592
LOC101515289	1.08035	2.74809	0.159592
LOC101503472	1.07976	2.16429	0.221692
LOC101507231	1.07754	6.72674	0.159592
LOC101509688	1.07549	0.940976	0.220791
LOC101497575	1.0705	1.59403	0.174029
LOC101495202	1.06776	1.24931	0.232839
LOC101491453	1.06651	0.677081	0.249711
LOC101491610	1.05776	5.38984	0.269798
LOC101495438	1.05194	2.69756	0.174029
LOC101503455	1.04927	2.25085	0.174029
LOC101499064	1.04829	3.75306	0.222556
LOC101498580	1.04255	3.75365	0.150812
LOC101491385	-1.04255	3.96626	0.138565
NAC67	1.04243	6.33565	0.138565
LOC101489444	1.03984	1.99346	0.215577
LOC101491595	-1.03761	2.41307	0.276722
LOC101511263	1.03682	4.79637	0.162304
LOC101488845	1.03388	2.91085	0.191213
LOC101514326	1.02575	3.11696	0.257633
LOC101499135	-1.02182	2.36625	0.159592
LOC101505094	1.02128	3.78731	0.151275
LOC101507155	1.01548	3.66444	0.174029
LOC101507186	1.01546	2.42206	0.238996
LOC101510690	1.00016	3.27569	0.174029

## Sheet: Supplementary Table 3
Supplementary Table 3. Differentially expressed genes (DEGs) in root without root hairs (Root-RH) under low phosphorus
geneID	logFC	AveExpr	adj.P.Val
FTA2	-9.47146	-0.989557	0.0579626
LOC101511929	8.81952	0.924434	0.0554599
LOC101496289	8.53835	-0.00918318	0.0554599
LOC101492294	8.29486	3.23483	0.0709174
LOC101506422	8.19475	0.245031	0.0558923
LOC101508484	8.09365	0.0153643	0.0556953
LOC101500876	7.98209	0.750235	0.0632124
LOC101505962	7.90748	-0.313085	0.0578941
LOC101502818	7.81131	-0.731654	0.0554599
LOC101504687	7.78655	0.299546	0.0641556
LOC101495536	7.61143	2.90112	0.0554599
LOC101502197	7.60378	-1.63441	0.0554599
GRP2	-7.38257	0.709413	0.0578941
LOC101515329	7.33786	-0.980886	0.0554599
LOC101508137	-7.31014	-2.06813	0.0614331
LOC101515110	7.22439	-1.03883	0.0554599
LOC101510981	6.98871	-0.343133	0.066271
LOC101492396	6.86496	-2.01413	0.0554599
LOC113788203	6.86496	-2.01413	0.0554599
LOC101502525	6.82638	-2.00626	0.0554599
LOC101495953	6.76251	-0.439188	0.0778405
LOC101514192	6.50774	1.9735	0.0641556
LOC101509950	6.5021	-1.41877	0.0579626
LOC101489976	6.49339	1.89509	0.0640123
LOC101502577	6.42802	-2.14893	0.0902599
LOC101494619	6.30366	-0.0926536	0.0554599
LOC101496150	6.30113	-1.5017	0.0556953
LOC101512456	6.2791	0.533227	0.0579626
LOC101489029	6.24889	0.0774463	0.0871787
LOC113787662	-6.19392	-0.238292	0.0819669
LOC101515250	-6.0995	-1.88534	0.0554599
LOC113784672	5.9556	-0.913312	0.0709174
LOC101494991	5.92238	-0.288205	0.0802691
LOC105852415	-5.91133	-0.0268756	0.0578941
LOC101510374	5.84277	-2.52889	0.0554599
LOC101493988	5.83887	-0.919741	0.0556953
LOC101506365	5.82219	2.09546	0.0648933
LOC101495775	5.78289	1.39856	0.0648933
LOC101492647	5.73972	-1.81168	0.066271
LOC101502430	5.72394	-2.58436	0.0554599
LOC101500122	5.71843	-0.60479	0.0820984
LOC101493149	5.67156	0.663927	0.0578941
LOC101501914	5.66068	-1.82827	0.0578941
LOC101509492	-5.65731	-1.08872	0.0718526
LOC101490337	-5.62371	-1.33118	0.0681124
LOC101489126	5.6166	-1.8145	0.0599031
LOC101493935	5.56524	1.27427	0.0974029
LOC101496910	-5.53861	-0.110618	0.0764032
LOC101493027	5.48732	-0.528116	0.0709174
LOC101514439	5.447	2.27609	0.0594014
LOC101498794	5.4226	-1.88348	0.0800367
LOC101489370	5.41712	-1.60446	0.0741519
LOC101497448	5.39391	1.84545	0.0895758
LOC101510151	-5.33303	-1.85178	0.0823906
LOC101496258	-5.32494	-0.86844	0.0578941
LOC101511581	5.32152	1.00701	0.0673669
LOC101508073	5.30337	-0.605543	0.0955323
LOC101492242	-5.29352	-0.699803	0.0944169
LOC101489883	5.26888	-1.61363	0.0706081
LOC101497351	5.18543	-0.884969	0.0558923
LOC101515249	-5.08107	-1.78242	0.0756792
LOC101496587	-5.07791	-0.0228064	0.0901959
LOC101495510	5.0476	-1.03831	0.0916854
LOC101510278	5.00488	0.102524	0.0748253
LOC101501193	4.97702	-1.12678	0.0956441
LOC101502075	-4.95696	0.536547	0.0632124
LOC101490635	4.95458	-1.77321	0.0718526
LOC101512288	-4.92613	3.02595	0.0772078
NAC71	4.89246	-1.2767	0.0847744
LOC101488422	4.88531	-1.62112	0.0831593
LOC101489521	-4.87812	-1.94286	0.0820984
LOC101492463	4.87799	3.3139	0.066271
UGT79B23	4.87363	-1.16006	0.0879514
LOC101506368	-4.85564	-0.920817	0.066271
LOC101494566	4.81599	-1.28939	0.0842383
LOC101492187	4.77724	2.16576	0.0673669
LOC101507369	-4.76725	1.1479	0.0621558
LOC101499109	4.71446	-1.94037	0.0734074
LOC101496468	4.70522	-1.65856	0.0813567
LOC101505638	4.68245	1.39464	0.066271
LOC101500468	4.68017	-0.726772	0.0632124
LOC101495607	4.63631	-0.21375	0.0734074
LOC101508168	4.61599	0.760232	0.0554599
LOC101506967	-4.60983	4.56588	0.0554599
LOC101506843	4.55216	-0.97393	0.0599983
LOC101488683	4.50177	-2.03025	0.0718526
LOC101488216	4.47111	2.31835	0.0739742
LOC101502600	-4.43226	0.14352	0.0784631
LOC101513561	4.37715	0.0729904	0.0882508
LOC101502401	-4.3733	0.956354	0.0578941
LOC101507681	4.35826	-0.941788	0.066271
LOC101503351	4.35798	-0.112791	0.0693702
LOC101494364	4.33552	1.7336	0.0764147
LOC101505346	4.31498	0.467527	0.0831593
LOC101504226	-4.28044	0.556025	0.089254
LOC101514962	-4.27843	-1.39205	0.0618953
LOC101494182	-4.21904	-1.66493	0.0596253
LOC101498540	4.21209	0.957335	0.0673669
LOC101498105	4.18397	2.89778	0.0924728
LOC101512577	4.10257	2.5931	0.0706081
LOC101514257	4.07472	-0.460237	0.0956075
LOC101490034	4.06175	-0.286787	0.089254
LOC101498556	-4.05368	4.77826	0.0554599
LOC101506695	-4.04191	3.14994	0.0739742
LOC101512270	4.01149	4.03459	0.0641556
LOC101492215	-4.00868	-0.974357	0.0837099
LOC101490521	-4.00523	0.635354	0.0901959
LOC101505360	4.00111	-0.935999	0.0789467
LOC101492394	-3.974	0.730787	0.0556953
LOC101496869	3.96249	0.724139	0.0578941
LOC101491152	3.9473	-0.24189	0.0975834
LOC101496425	3.93704	5.80914	0.0599031
LOC101499649	3.93148	-0.611612	0.0960168
UGT72AA1	3.91857	1.86905	0.0902665
LOC101489050	3.91709	-0.921041	0.0640123
LOC101488577	3.91023	-0.277075	0.0686951
LOC101510491	3.90878	4.13645	0.0929714
LOC101501794	3.90792	-1.30239	0.0706081
LOC101511193	3.88942	0.154066	0.0799116
LOC101504722	-3.8318	-1.43497	0.0694096
LOC101499481	3.8307	1.94262	0.0641556
LOC101499383	3.8189	0.558746	0.0769446
LOC101500098	3.81352	0.947805	0.0578941
LOC101511050	-3.79903	3.85105	0.0578941
LOC101498580	3.78239	2.25694	0.0640123
LOC101499240	-3.75502	6.07854	0.0554599
LOC101514400	3.71871	4.71352	0.0709174
LOC101488816	3.71021	0.783793	0.0976481
LOC101511561	3.63916	1.72883	0.0987795
LOC101492655	-3.61866	-0.54394	0.066271
LOC101493391	3.61773	-0.590115	0.0859283
LOC101492167	3.6078	-0.642372	0.0820984
LOC101494624	3.59452	-0.467219	0.0632124
LOC101492727	3.58706	0.920122	0.0597205
LOC101493672	3.58166	0.0984881	0.0956441
LOC101490889	3.57638	0.803914	0.0578941
LOC101488740	3.56859	-1.70063	0.0673669
LOC101491703	3.54083	0.868442	0.0579626
LOC101511162	3.53804	-0.331141	0.0935901
LOC101497957	3.53672	0.392703	0.0867952
LOC101495039	3.53646	-1.28932	0.0757165
LOC101493448	-3.52361	-1.12182	0.0919993
LOC101496307	3.51399	1.78194	0.0895758
LOC101501838	3.51156	-1.10674	0.0673669
LOC101507916	3.50896	-0.257228	0.066271
LOC101490798	3.49929	0.516927	0.0618953
LOC113785760	-3.49266	-0.195862	0.0917282
LOC101515497	3.48808	-1.3331	0.0836518
LOC101494862	3.47971	1.36982	0.076349
LOC101495657	-3.46528	-1.43903	0.0718149
LOC101506183	3.45493	2.57721	0.0724312
LOC101492441	-3.447	4.09548	0.0554599
LOC101511936	3.44044	2.24488	0.0605046
LOC101508325	3.42799	0.146289	0.0805182
LOC101488475	3.42632	1.14482	0.0975834
LOC101501063	3.42502	1.27797	0.0589418
LOC101504160	3.42199	1.16582	0.0673669
LOC101504245	3.37776	1.15258	0.0950556
LOC101499424	3.37572	-1.12391	0.0975834
LOC101489256	3.37526	1.78147	0.0761127
LOC101503687	3.37468	2.75442	0.0724312
LOC101513231	3.37088	0.412074	0.0636966
LOC101496310	3.36976	-0.729295	0.0952818
LOC101497927	3.36256	1.17895	0.0943163
LOC101506729	-3.33896	1.81144	0.0686951
LOC101503516	3.33866	2.72884	0.0741519
LOC101510904	-3.33628	-0.468907	0.0718526
LOC101509726	3.31496	2.63319	0.0670152
LOC101488548	3.3144	0.791299	0.0579626
LOC101512527	-3.30451	1.88275	0.0554599
LOC101497425	-3.29901	1.6866	0.0578941
LOC101505974	3.27147	1.53972	0.0784631
LOC101500260	3.26779	-0.124536	0.0640455
LOC101489754	3.25743	0.644037	0.0902665
MAPK7	-3.20209	-0.67897	0.0819669
LOC101501027	3.20105	-0.598472	0.0769446
LOC101511364	3.15977	2.68977	0.0554599
LOC101515221	3.14514	0.683915	0.0836518
LOC101497349	3.09985	1.67912	0.0860339
LOC101492464	3.09576	3.15158	0.0579626
LOC101493665	-3.09454	0.64671	0.0641556
LOC101497497	3.08722	0.245679	0.066271
LOC101506074	-3.06478	5.56106	0.0578941
LOC101502086	3.05741	0.0406586	0.0813331
LOC101514275	3.05167	-0.662849	0.0741519
LOC101496480	3.04821	4.1766	0.0578941
LOC101512815	3.04544	2.60965	0.0554599
LOC101498576	3.04533	-0.272279	0.0706081
LOC101506221	-3.04244	2.21457	0.0723009
LOC101497354	3.04126	1.73602	0.0709174
LOC101492580	-3.01245	-0.0617931	0.066271
LOC101504482	3.00855	-1.04959	0.074619
LOC101507920	-3.00532	1.19319	0.0640123
LOC101496038	-2.98921	1.11631	0.0578941
LOC101506372	-2.98569	2.78963	0.0554599
LOC101509646	-2.98391	0.679152	0.0599031
UGT73C15	-2.98259	0.932663	0.066271
LOC101509529	2.97675	1.07494	0.0842383
LOC101513208	2.96921	-0.0342978	0.0706081
LOC113786178	-2.96777	3.01219	0.0554599
LOC101495485	-2.96229	3.61019	0.0556953
LOC101507029	2.95955	3.09192	0.0554599
LOC101488443	-2.94832	1.39888	0.0599031
LOC101488540	2.9394	5.2082	0.0578941
LOC101504253	2.93112	3.65445	0.0895758
LOC101506937	2.91501	0.105586	0.066271
LOC101504901	2.91275	1.12946	0.0880583
LOC101509335	2.90222	6.67582	0.0599031
NAC26	-2.87379	2.53782	0.0578941
LOC101508417	2.8654	1.58902	0.0709174
LOC101490538	2.86298	2.44455	0.077411
LOC101500081	2.86151	1.4183	0.0852715
LOC101508657	2.84873	3.51956	0.0804769
LOC101499292	2.84842	3.46986	0.0877957
LOC101508536	2.84421	3.82093	0.0901714
LOC101509878	2.83503	6.40897	0.0554599
LOC101494379	-2.82892	2.55672	0.0578941
LOC101494719	2.82431	-0.493876	0.0754914
LOC101508898	2.81291	4.69228	0.0670152
LOC101501627	2.80702	3.40486	0.0954879
LOC101504139	2.80251	-0.868495	0.0756381
LOC101499835	2.79754	1.78477	0.0578941
LOC101508125	2.79458	1.26449	0.0831593
LOC101499384	2.79355	-1.03403	0.0896805
LOC101512374	2.79199	-0.475906	0.0757022
LOC101501763	2.78592	-0.136136	0.0724114
LOC101501632	2.78471	3.83019	0.0554599
LOC101510407	2.77389	-0.138186	0.0795887
LOC101493987	2.75941	-0.0866961	0.0687863
LOC101512884	2.75932	-0.0214391	0.0979472
LOC101493760	2.7453	2.11861	0.0987795
LOC101499531	2.73455	3.94217	0.0599031
LOC101502089	2.72486	1.37839	0.0578941
LOC101506269	2.72438	0.247808	0.0648933
LOC101515041	2.70884	1.34611	0.0578941
LOC101508320	2.70178	2.08517	0.0963281
LOC101494573	-2.69121	1.84857	0.0558923
LOC101505014	2.66948	3.00256	0.0558923
LOC101492025	2.65333	0.146393	0.0718526
LOC101512075	2.64998	2.54785	0.068766
LOC101503856	-2.64618	2.49035	0.0641556
LOC101494323	2.63065	3.17206	0.0670152
LOC101501056	-2.62491	5.33421	0.0632124
LOC101493931	-2.62283	-0.406901	0.0806299
LOC101493127	2.60111	1.2383	0.0820984
LOC101500254	2.59716	3.03046	0.0709174
LOC101502259	-2.59696	9.30836	0.0554599
LOC101499233	2.59394	4.33554	0.086365
LOC101498090	2.5916	1.65495	0.090177
LOC101510798	-2.5851	0.664567	0.0741519
LOC101511385	2.58403	0.643849	0.0783957
LOC101509308	2.58041	4.04708	0.0554599
LOC101509293	-2.57244	1.91053	0.0578941
LOC101509866	2.56651	2.29563	0.0558923
LOC101501022	2.54768	1.16652	0.0723009
LOC101510033	2.54087	0.406518	0.0706081
LOC101491907	2.53635	1.08521	0.066271
LOC101512194	2.5301	3.43369	0.0761127
LOC101513420	-2.52109	2.24557	0.0554599
LOC101489822	-2.51169	6.77934	0.0554599
LOC101502046	2.49846	1.50038	0.0837099
LOC101503766	-2.49509	3.24759	0.0813331
LOC101490008	2.49278	2.83808	0.066271
LOC101506005	2.4902	2.89188	0.0558923
LOC101511464	2.48958	2.33711	0.0558923
LOC101511178	2.48885	2.11466	0.0827358
LOC101513750	2.48838	3.18915	0.066271
LOC101502461	2.48588	3.86541	0.0599031
LOC101502816	-2.48493	1.48503	0.0641556
LOC101503181	-2.48228	0.454722	0.0758266
LOC101499148	-2.47932	1.88457	0.0735841
LOC101492663	2.47652	1.60473	0.0579626
LOC101492583	2.47102	2.38711	0.0578941
LOC101507761	-2.46988	-1.05758	0.0859283
LOC101514032	2.46731	2.54442	0.0906312
LOC101491757	-2.4665	-0.921205	0.0900549
LOC101510690	-2.4661	4.72982	0.0783138
LOC101490974	2.46499	0.24105	0.0681395
LOC101501711	2.46062	0.348268	0.0800367
LOC101507964	2.45815	1.32514	0.066271
LOC101503625	2.45643	-0.00555502	0.0949825
LOC101491320	-2.45112	2.42062	0.0673669
LOC101510319	-2.441	4.05319	0.0578941
LOC101491890	2.4405	2.90622	0.0864624
LOC101502622	2.43658	1.91909	0.0951957
LOC101512539	2.43023	1.31594	0.0783799
LOC101488578	2.42323	2.55667	0.0916854
LOC101514586	-2.42269	5.62797	0.0578941
LOC101508209	2.42228	0.909178	0.0764968
LOC101507561	2.42006	1.22334	0.0681124
CYP81E3	2.4165	5.70955	0.0606427
LOC101495560	2.41608	1.95469	0.0632124
LOC101496197	2.40719	-0.0246075	0.0960168
LOC101498308	-2.40112	0.0443257	0.085568
LOC101509453	2.39311	2.05491	0.0869547
LOC101500798	-2.38846	4.99261	0.0579626
LOC101498140	2.38559	3.64834	0.0556953
LOC101507889	2.37087	2.61872	0.0578941
LOC101494838	2.36963	3.44164	0.0709174
LOC101498112	2.35955	3.64609	0.066271
LOC101498668	-2.35921	1.11222	0.0935901
LOC101512725	-2.34425	0.676509	0.0648933
LOC101514350	2.33797	2.08004	0.0673669
LOC101506783	2.3379	3.5118	0.0842383
LOC101504897	2.33783	2.26397	0.0641556
LOC101502498	2.32985	1.55139	0.0758266
LOC101493959	-2.32549	-0.881666	0.0916854
LOC101492260	2.32505	4.91234	0.0578941
LOC101492272	2.31861	1.54247	0.0838073
LOC105852529	2.31848	1.68883	0.080943
LOC101491487	2.31697	2.72442	0.0741519
LOC101503017	2.31621	2.33108	0.0554599
UGT85J2	2.31594	0.871651	0.0805229
LOC101490241	2.31548	2.39321	0.0795887
LOC101510036	2.30746	1.13094	0.0805229
LOC101492625	2.30366	1.76922	0.0820984
LOC101510176	-2.30266	3.10106	0.0558923
LOC101506966	2.29835	6.18259	0.0554599
LOC101507231	-2.29125	3.6673	0.0578941
LOC101515367	2.28546	1.8276	0.0579626
LOC101509714	2.28449	4.00007	0.0554599
LOC101492975	-2.27561	2.65804	0.0578941
LOC101511904	2.27175	3.3352	0.0709174
LOC113787724	-2.27116	2.30926	0.0919993
LOC101497428	2.26946	2.79074	0.0554599
LOC101503641	2.2685	7.60339	0.0554599
LOC101499311	2.26214	4.14764	0.0578941
LOC101506802	2.26188	0.902905	0.0718526
LOC101513928	2.25902	0.373392	0.0718526
UGT88E8	-2.25637	5.59902	0.0554599
LOC101494545	2.25564	4.56965	0.066271
LOC101501112	2.25097	0.0112562	0.0745927
LOC101492287	2.24886	4.41146	0.0673669
NAC10	2.24412	0.710486	0.0691215
LOC101494577	2.23691	2.76481	0.0673669
LOC101514769	2.23361	4.79647	0.0554599
LOC101492649	2.23018	6.60884	0.0761127
LOC101515063	2.22722	2.93611	0.0915554
LOC101510104	-2.22684	3.9805	0.0556953
LOC101507089	2.22603	4.19291	0.0554599
LOC101488979	-2.22511	3.26597	0.0913551
LOC101501760	2.21872	3.92837	0.0554599
LOC101499273	2.21541	1.77239	0.0579626
LOC101510609	2.21128	3.77094	0.0709174
LOC101507532	-2.20675	3.70943	0.0710418
LOC101493975	2.20541	6.10597	0.0554599
LOC101501661	2.20132	4.65093	0.0578941
LOC101505094	-2.19735	2.60135	0.0666498
LOC101500382	-2.19469	5.01369	0.0783957
LOC101511053	2.19213	3.50222	0.0554599
LOC101508211	2.19157	4.97007	0.0994741
LOC101488392	2.19078	5.12171	0.0554599
LOC113787212	-2.18699	-0.292576	0.0916854
LOC101513245	-2.18411	2.53756	0.0618953
LOC101509490	-2.18114	5.36155	0.0554599
LOC101500119	-2.17922	6.5883	0.0554599
LOC101496669	-2.17869	2.33917	0.0975834
LOC101489480	-2.17724	1.98972	0.0634059
LOC101497427	2.17711	3.61359	0.0556953
LOC101515018	-2.17551	1.11726	0.0673669
LOC101513199	-2.17529	5.11624	0.0554599
LOC101494243	2.1662	2.17924	0.0870629
LOC101502958	2.16323	4.15842	0.0554599
LOC101504608	-2.15995	3.74666	0.0554599
LOC101498502	2.1572	0.574321	0.0902665
LOC101501469	-2.15472	-0.0566789	0.0916854
LOC101489857	2.14824	3.15174	0.0741519
LOC101512167	2.14425	2.54715	0.0578941
LOC101514180	-2.14124	7.16773	0.0556953
LOC101492243	2.14067	5.70275	0.0648933
LOC101501198	2.14028	1.61335	0.0693702
LOC101506868	-2.1352	-0.425865	0.0895758
LOC101507607	-2.13425	-0.538278	0.089646
LOC101491849	-2.13184	3.7035	0.0578941
LOC101495883	-2.12678	1.93621	0.0709174
LOC101490390	2.12495	0.845612	0.0761127
LOC101509402	2.12056	3.45393	0.066271
LOC101499832	2.11976	4.71115	0.0841546
LOC101500629	-2.11813	2.82068	0.0579626
LOC101491507	-2.11164	8.50222	0.0578941
LOC101514930	2.10749	1.75425	0.0744076
LOC101490796	-2.1074	3.75015	0.0741519
LOC101495062	-2.09876	3.53596	0.0578941
LOC101491425	2.09439	2.69977	0.0578941
LOC101507171	2.09092	2.45224	0.0902665
LOC101489967	2.08735	1.31361	0.0904566
LOC101506332	-2.08627	0.571219	0.0952818
LOC101507944	2.0816	2.39133	0.0670152
LOC101498156	-2.08059	6.34253	0.0578941
LOC101507161	2.07943	0.0626961	0.0898035
LOC101488397	2.07864	3.03187	0.0660572
LOC101507903	-2.07851	3.98742	0.0599031
LOC101512716	-2.07815	3.09483	0.0614331
LOC101511984	2.07456	4.8875	0.0673669
LOC101514592	2.07339	2.96688	0.0558923
LOC101514335	2.07276	2.15884	0.0579626
LOC101514745	2.07196	4.52089	0.0554599
LOC101515001	2.07024	4.84066	0.0836467
LOC101512201	2.06997	1.65082	0.0866564
LOC101514427	2.06517	3.58235	0.066271
LOC101490664	-2.0648	4.06862	0.0578941
LOC101494327	2.06085	5.51307	0.0614771
LOC101489863	2.05723	1.00206	0.0869259
LOC101505878	2.05533	5.34951	0.0554599
LOC101491949	2.05495	2.94375	0.0802779
LOC101499212	2.05202	4.56966	0.0706081
LOC101501626	2.05181	5.75867	0.0860339
LOC101492122	-2.04957	2.55075	0.0558923
LOC101500107	2.04503	1.60509	0.0840728
LOC101500872	2.04288	3.302	0.0554599
LOC101491385	2.04046	8.08824	0.0840068
LOC101497664	-2.0328	0.40008	0.0804533
LOC101490225	2.03271	2.51514	0.0902665
LOC101500480	-2.02186	2.01457	0.0648933
LOC101508402	2.021	1.48143	0.0902665
LOC101503160	2.01213	-0.113829	0.0856556
LOC101493781	-2.0085	2.23186	0.0903483
LOC101513274	2.0081	1.47756	0.0783138
LOC101508255	2.00469	5.64266	0.0709174
LOC101497395	2.00394	4.23778	0.0558701
LOC101499925	2.00251	3.78349	0.0558923

## Sheet: Supplementary Table 4
Supplementary Table 4. Preferntial expression of genes in root hairs (RH) under normal phosphorus conditions
geneID	logFC	AveExpr	adj.P.Val
LOC101496289	14.5816	2.91519	2.82863e-05
LOC101511929	14.5683	3.69963	1.5201e-05
LOC101505962	14.1847	2.71716	2.82863e-05
LOC101506422	14.1499	3.12343	4.45219e-05
LOC101492294	14.0679	6.01889	0.000207821
LOC101508484	14.0341	2.88445	3.80718e-05
LOC101502818	13.7513	2.13123	2.16955e-05
LOC101500876	13.6728	3.49603	0.000106383
LOC101504687	13.6217	3.12502	7.41551e-05
LOC101515329	13.6038	2.05765	2.22824e-05
LOC101495536	13.4655	5.72686	2.82264e-05
LOC101515110	13.1437	1.82821	2.94258e-05
LOC101510981	12.8512	2.47399	5.92358e-05
LOC101495953	12.5591	2.32665	1.99923e-05
LOC101514192	12.1805	4.71027	8.15653e-05
LOC101512456	12.1306	3.36928	4.64988e-05
LOC101495357	-12.0959	3.33344	3.41863e-05
LOC101499448	-12.065	1.1059	2.82863e-05
LOC101491482	12.0057	0.465272	1.93709e-05
LOC101497328	-11.8965	1.03415	0.000112019
LOC101488451	-11.8955	1.82508	0.000104413
LOC101513128	-11.7988	1.35229	0.000233356
LOC101511407	-11.7777	0.181587	1.94242e-05
LOC101502259	-11.7575	4.63625	2.73743e-05
LOC101494616	-11.7245	0.155049	2.92247e-05
LOC101502577	11.722	0.323431	1.92369e-05
LOC101495138	-11.6642	1.28486	4.2565e-05
LOC101506365	11.6093	4.89154	3.30754e-05
LOC101512323	-11.5376	5.24397	1.5201e-05
LOC101505175	-11.5374	0.854428	8.66e-05
LOC101493988	11.5124	1.80392	3.18733e-05
LOC101493648	-11.5093	2.00198	2.42958e-05
LOC101510374	11.4481	0.186415	2.34985e-05
LOC101501710	-11.4341	2.2034	4.3145e-05
LOC101489140	-11.4083	2.04193	0.000180961
LOC101494619	11.3426	2.32951	0.00010065
LOC101513932	-11.3083	0.740047	3.27518e-05
LOC101513453	-11.3081	-0.0531434	2.07638e-05
LOC113788050	-11.1914	-0.111582	2.04845e-05
LOC101515153	-11.1349	-0.13979	2.04774e-05
LOC101490635	11.0528	1.15096	4.9019e-05
LOC101491054	-11.0518	1.94174	0.000204708
LOC101505722	-11.0429	4.04898	1.5201e-05
LOC101496468	10.9977	1.36611	7.07874e-05
LOC101491340	-10.9703	1.37384	0.000211327
LOC101514862	-10.9624	2.93665	4.00497e-05
LOC101515211	-10.9092	-0.252597	2.21551e-05
LOC101495903	-10.8584	-0.277573	0.000106755
LOC101490972	-10.8363	0.502427	0.000284346
LOC101514439	10.8319	4.87247	4.78275e-05
LOC101501914	10.8164	0.6641	3.26685e-05
LOC101488422	10.7651	1.24994	9.17049e-05
LOC101500657	-10.7611	-0.326594	2.23015e-05
LOC101507843	-10.7492	1.25147	0.00024477
LOC101515474	-10.7332	3.23044	2.0091e-05
LOC101492181	-10.7043	0.439094	0.000410102
LOC101510254	-10.6761	1.35812	0.000132997
LOC101505734	-10.6658	0.785601	6.38835e-05
LOC101514796	-10.6438	1.19563	2.16955e-05
LOC101507529	-10.6427	0.405851	0.000259279
LOC101507903	-10.6262	-0.393432	0.000218904
LOC101492441	-10.6256	0.397396	0.000341562
LOC101507605	10.5833	-0.24688	0.000102939
LOC101509740	-10.5684	2.81844	4.52432e-05
LOC101497947	-10.4947	0.330266	4.8183e-05
LOC101511581	10.4642	3.47602	7.59289e-05
LOC101493110	-10.452	-0.480568	0.000124441
LOC101508509	10.4401	0.84431	5.94338e-05
LOC101499240	-10.4353	2.64545	6.77025e-05
LOC101494226	-10.4327	-0.490393	5.92358e-05
LOC101507213	-10.4084	2.24361	8.59557e-05
LOC101507211	-10.408	0.899727	0.000859151
LOC101500101	10.4026	0.45707	4.53849e-05
LOC101514591	-10.3924	-0.510713	3.46281e-05
LOC101511510	-10.3753	-0.519467	2.37419e-05
LOC101514009	-10.3735	-0.519913	7.02547e-05
LOC101514838	-10.3699	3.24606	2.91359e-05
LOC101491829	-10.3326	0.247421	4.39712e-05
LOC101495793	-10.3044	6.94185	1.82264e-05
LOC101507264	-10.3009	3.03942	8.52266e-05
LOC101510301	10.2929	0.77073	6.11916e-05
LOC101512742	-10.2729	2.77412	4.81498e-05
LOC101496477	-10.267	-0.572728	0.000198029
LOC101492904	-10.2429	-0.58571	2.3194e-05
LOC101511691	-10.2201	2.24901	7.11168e-05
LOC101508958	-10.2103	-0.601604	4.78275e-05
LOC101494594	-10.202	0.554538	6.91296e-05
LOC101514828	-10.1917	1.33646	2.71507e-05
LOC101508168	10.1894	3.45285	2.07638e-05
LOC101514717	-10.1723	0.189503	4.15283e-05
LOC101503686	10.1674	1.13278	3.11358e-05
LOC101504169	-10.1569	-0.629175	3.37352e-05
LOC101505181	-10.1465	0.156989	6.85107e-05
LOC101491505	-10.0871	-0.663844	2.4757e-05
LOC101495328	-10.0864	1.64769	4.07028e-05
LOC101492853	-10.0812	2.44172	9.01434e-05
LOC101506695	-10.079	0.124983	0.000218646
LOC101513566	-10.0636	0.115897	0.000100683
LOC101495335	-10.0625	-0.675994	2.36343e-05
LOC101510669	-10.0601	-0.677785	4.92153e-05
LOC101504218	-10.0567	0.904448	3.35239e-05
LOC101492980	-10.0502	-0.682131	2.3714e-05
LOC101502234	-10.0455	-0.683436	0.00016034
LOC101501954	-10.0135	-0.700272	2.82863e-05
LOC101497184	-9.97446	0.866035	0.000270344
LOC101489109	-9.96518	-0.724211	3.87394e-05
LOC101491895	9.94793	-0.564114	2.88104e-05
LOC101499501	-9.91496	2.69292	6.98418e-05
LOC101510017	-9.91169	0.405402	8.43462e-05
LOC101506539	-9.89858	1.19582	3.55864e-05
LOC101495485	-9.87191	0.0199858	3.94785e-05
LOC101488916	-9.87	-0.772283	2.41647e-05
LOC101498300	-9.86655	1.41921	3.82422e-05
LOC101504874	-9.83198	3.53941	3.82798e-05
LOC101496338	9.80947	-0.630979	0.000115629
LOC101515578	9.77343	2.15762	2.42773e-05
LOC101499571	-9.77091	-0.822121	2.92478e-05
LOC101493967	-9.73941	-0.837138	3.30754e-05
LOC101504021	9.72388	1.17672	0.000201411
LOC101508475	-9.70657	-0.0635044	4.8183e-05
LOC101493427	9.70535	-0.685203	2.69354e-05
LOC101500956	-9.70383	0.54945	0.000122828
LOC101507545	-9.692	-0.0676555	4.43468e-05
LOC101513561	9.68441	2.62578	0.000156243
LOC101506129	-9.68384	-0.86486	3.63805e-05
LOC101509014	-9.67638	0.532458	0.00011309
LOC101491285	-9.66751	0.710589	0.000946307
LOC101501658	9.64485	0.257573	5.58515e-05
LOC101490899	-9.64117	-0.887413	5.71215e-05
LOC101488683	9.62907	0.439239	7.47865e-05
LOC101507578	-9.62703	-0.894097	3.11272e-05
LOC101514150	-9.62166	-0.104672	6.90829e-05
LOC101498915	-9.58488	-0.913473	0.000149467
LOC101512262	-9.58357	-0.123427	5.79573e-05
LOC101513940	-9.53517	-0.938835	6.11826e-05
LOC101488265	-9.5166	-0.947879	9.34708e-05
LOC101493935	9.51463	3.13375	0.000134403
LOC101512481	-9.50629	-0.160075	5.33595e-05
LOC112935916	-9.49563	-0.960126	4.72891e-05
LOC101497677	-9.47227	0.760309	0.000208232
LOC101511809	-9.46804	-0.97372	3.48033e-05
LOC101509937	-9.46608	-0.112008	8.06204e-05
LOC101495044	-9.45827	-0.977971	2.80912e-05
LOC101515350	-9.45529	-0.980944	0.00012772
LOC101506963	-9.4448	2.91602	3.98122e-05
LOC101505695	-9.42874	-0.992329	3.70398e-05
LOC101491472	-9.41133	-1.00141	2.82863e-05
LOC101515787	-9.40688	-1.00298	5.48492e-05
LOC101500074	-9.39057	-1.0114	3.80718e-05
LOC101492117	-9.37851	0.567885	3.16622e-05
LOC101492613	-9.37739	3.02585	7.11168e-05
LOC101508312	-9.37492	4.05932	1.63739e-05
LOC101495194	-9.36777	1.35465	0.000102491
LOC101500507	-9.34969	-0.243859	7.32918e-05
LOC101506453	-9.33442	2.27601	2.34985e-05
LOC101491937	-9.33279	-1.0402	4.30839e-05
LOC101498595	-9.33129	-1.04109	3.6381e-05
LOC101491433	-9.32435	-0.253242	4.76085e-05
LOC101495631	9.2953	-0.099398	0.00015974
LOC101506221	-9.28581	-1.06275	0.000166767
LOC101490796	-9.28448	0.0957097	0.000101986
LOC101513448	-9.27789	1.94898	0.000143485
LOC101491644	-9.2751	3.79554	2.07638e-05
LOC101514507	-9.26916	0.513214	7.95095e-05
LOC101491345	9.26329	0.825464	0.00020037
LOC101514098	9.25915	-0.912846	0.000750955
LOC101492174	-9.25252	1.29422	6.72202e-05
LOC101494837	-9.24364	2.61668	3.08685e-05
ARF5	-9.22999	0.493779	2.92247e-05
LOC101499461	-9.21581	5.43733	3.6381e-05
LOC101511050	-9.19996	1.08819	0.000807813
LOC101502781	-9.19198	0.0486427	9.42263e-05
LOC101497603	-9.18231	-1.11512	6.34173e-05
LOC101491581	-9.1821	0.557489	6.73621e-05
LOC101501845	9.18137	-0.949125	8.80721e-05
LOC101494120	-9.17859	0.467499	0.000181525
LOC101504756	-9.1747	0.0403335	0.000224024
LOC101497757	-9.17395	-1.12004	2.98017e-05
LOC101503125	9.16366	1.85299	2.82863e-05
LOC101493058	-9.16057	-1.12616	5.02661e-05
LOC101514916	-9.159	1.97121	0.000175275
LOC101506459	-9.14392	0.267336	0.000341196
LOC101502100	-9.14051	1.85271	2.87092e-05
LOC101488805	-9.1241	-1.14475	3.41863e-05
LOC101496605	9.09858	-0.990272	6.69451e-05
LOC101504159	-9.08528	0.237433	0.000141892
LOC101503319	-9.08039	-0.375262	4.85114e-05
LOC101514275	9.07337	2.25625	2.91424e-05
LOC101501958	-9.0715	-0.379066	7.0529e-05
LOC101493943	-9.06616	-0.0114825	9.65774e-05
LOC101508666	-9.06157	-0.385687	0.000106119
LOC101490663	-9.05672	-1.18008	7.82088e-05
LOC101494241	-9.05437	0.404045	0.000140941
LOC101507381	-9.04589	-1.18479	3.47681e-05
LOC101512364	-9.03713	-1.18907	3.28233e-05
LOC101489303	-9.03636	-1.19153	0.000478559
LOC101510581	-9.03547	2.2408	3.18124e-05
LOC101497846	-9.02647	-0.0345626	0.000187128
LOC101489668	-9.01202	0.753622	7.44866e-05
LOC101511998	-9.01069	1.53503	3.6381e-05
LOC101514939	-9.00141	-1.20678	3.0996e-05
LOC101510267	-8.9942	1.53532	0.000882704
LOC101490927	-8.98856	2.45503	3.21196e-05
LOC101503344	-8.96519	1.41463	8.4123e-05
LOC101511162	8.96247	2.30343	6.86682e-05
LOC101490798	8.95739	3.15635	2.07638e-05
LOC101498945	-8.9505	-0.0722219	8.81202e-05
LOC101504102	8.9299	0.0925786	0.0018655
LOC101493309	-8.928	-1.24333	3.01769e-05
LOC101497248	-8.92669	1.35925	8.9117e-05
LOC101514880	-8.91959	-1.2481	4.00497e-05
LOC101500470	-8.90869	-0.0934881	9.29009e-05
LOC101502182	-8.90156	2.6997	7.97287e-05
LOC101497071	8.90142	0.497339	2.94582e-05
LOC101501511	-8.8968	-0.469191	6.26177e-05
LOC101504974	-8.89315	0.323952	3.6381e-05
LOC101491535	-8.87522	-1.26924	3.4374e-05
LOC101494569	-8.87266	1.53723	3.01361e-05
LOC101503078	-8.86036	-0.483714	0.000219783
LOC101501787	-8.85491	-1.27941	3.42328e-05
LOC105852483	-8.84705	-1.28162	0.000257074
LOC101493080	-8.84341	-1.28481	4.53849e-05
LOC101495076	-8.84125	6.44653	1.5201e-05
LOC101488360	-8.83997	1.5183	0.00011322
LOC101498384	-8.83655	2.39066	6.14214e-05
LOC101504132	-8.83643	0.440724	0.000272096
LOC101496412	-8.82828	-0.470462	0.000131166
LOC101493444	-8.82512	1.22729	8.15653e-05
LOC101506441	-8.8066	-1.30571	0.000148142
LOC101490024	-8.7728	2.25774	5.58515e-05
LOC101513452	-8.77202	-1.32085	3.45717e-05
TFL1A	-8.76788	1.55848	5.44869e-05
LOC101502196	-8.74908	-0.542203	6.53878e-05
LOC101490948	-8.74438	1.66906	0.00121245
LOC101493149	8.74183	2.09431	0.000310512
LOC101492157	-8.7405	-0.544758	0.00068139
LOC101499956	-8.73724	0.242947	0.000217445
LOC101508047	-8.73417	0.245358	3.10059e-05
LOC101500355	-8.7237	1.40019	3.80208e-05
LOC101488300	-8.72148	0.607003	6.71564e-05
LOC101496114	-8.70742	-0.558114	0.000113922
LOC101491698	-8.70551	-0.563512	0.000216798
LOC101506419	-8.69204	1.62752	2.91359e-05
LOC101491798	-8.68659	-0.574048	0.000337036
LOC101511400	-8.6813	-1.36554	6.40827e-05
LOC101512815	8.68071	5.3253	1.5201e-05
LOC101496975	-8.67271	-1.36997	5.4658e-05
LOC101506552	-8.66936	-0.580774	5.58315e-05
LOC101504422	-8.66487	-0.213652	0.000401182
LOC101502096	-8.63957	-1.38824	4.59847e-05
LOC101510111	8.63856	-1.22075	7.53184e-05
LOC101491463	-8.63617	3.03467	3.48021e-05
LOC101500447	-8.63552	3.85356	1.54143e-05
LOC101505814	8.63022	-0.428378	5.96718e-05
LOC101511467	-8.62519	-0.605082	7.39465e-05
LOC101502251	-8.62115	-0.245279	0.000175774
LOC101501004	-8.61021	1.5883	6.16542e-05
LOC101506678	8.60825	-1.23572	6.78214e-05
LOC101514610	-8.60811	0.549065	4.72891e-05
LOC101496333	-8.6063	-1.40325	4.90453e-05
LOC101497544	-8.58323	2.12503	5.30834e-05
LOC101491337	-8.58224	-1.41571	3.6381e-05
LOC101508220	-8.57736	1.47751	6.96836e-05
LOC101502149	-8.57571	1.83503	3.67676e-05
LOC101504122	-8.5732	-0.628715	7.39784e-05
LOC101503532	-8.5712	-1.42156	3.32199e-05
LOC101495883	-8.56771	-1.4228	4.07028e-05
LOC101511658	8.56674	1.31025	4.32296e-05
LOC101488825	-8.56655	-0.262743	0.00031098
LOC101507643	8.56312	1.55207	0.000106119
LOC101501127	-8.56274	-1.42506	4.8183e-05
LOC101513054	-8.56074	-0.640749	0.0276001
LOC101493610	-8.55594	-0.0260809	0.000292414
LOC101511561	8.55452	4.09102	0.000173575
LOC101510689	-8.55232	-0.639617	6.72202e-05
LOC101492144	-8.54991	-0.271101	0.000134706
LOC101515117	-8.54512	-1.43448	3.42107e-05
LOC101501078	-8.54377	-0.642657	0.000175478
LOC101497242	-8.54306	-0.642697	6.9728e-05
LOC101494374	-8.53876	0.513205	0.000566776
LOC101493128	-8.5257	-0.649469	7.49933e-05
LOC101488776	-8.52322	3.3045	2.22824e-05
LOC101514778	-8.52078	0.162243	5.8089e-05
LOC101496793	-8.50769	3.17178	6.17568e-05
LOC101508862	-8.50288	-0.66104	0.000214672
LOC101493853	-8.50116	0.922343	9.01434e-05
LOC101499075	-8.49992	-1.45608	7.26754e-05
LOC101492464	8.4975	5.75931	1.5201e-05
LOC101506380	-8.49689	-0.666441	0.000143773
LOC101489117	-8.48835	-0.0568472	0.000508359
LOC101511394	-8.48681	-1.46417	3.56963e-05
LOC101510302	-8.48176	0.117715	0.000207532
LOC101497692	-8.47816	-0.677961	0.000179139
LOC105852725	-8.47435	-1.47018	3.41863e-05
LOC101512579	-8.47187	-0.0668602	0.000348353
LOC101488457	-8.45873	-1.47743	3.80718e-05
LOC101501552	-8.45811	-0.0672491	0.000268051
LOC101488443	-8.4553	-1.47835	7.15307e-05
LOC101513489	-8.44705	3.51998	0.0001561
LOC101488230	-8.44122	-0.695317	6.20251e-05
LOC101499936	-8.43775	-1.48698	8.28056e-05
LOC101508387	-8.42784	-0.701669	8.58757e-05
LOC101510184	-8.42777	1.50734	0.000136085
LOC101501842	-8.42661	1.94353	0.000295285
LOC101490192	-8.42136	0.0863724	0.00021608
LOC101508006	8.41739	2.03134	0.000133197
LOC101510081	-8.40912	2.79397	2.07638e-05
LOC101513713	-8.40829	-0.712724	0.0001145
LOC101513111	-8.40505	-0.713302	7.0707e-05
LOC101496550	-8.40434	0.813694	3.32199e-05
LOC101488348	-8.40413	2.12082	0.00011294
LOC101512254	-8.401	0.872068	6.91005e-05
LOC101500999	-8.39344	-1.51085	3.6381e-05
LOC101493732	-8.393	-1.51115	3.72767e-05
LOC101498929	-8.38689	-0.715788	0.000135571
LOC101504923	-8.38638	-0.722503	6.71637e-05
LOC101491474	-8.38576	-0.724229	7.11168e-05
LOC101513008	-8.38562	-1.513	8.71182e-05
LOC101503581	-8.3842	0.118035	0.000777057
LOC101497586	-8.38034	-1.51631	4.73173e-05
LOC101498314	-8.36973	0.0639238	3.42328e-05
LOC101501838	8.36882	1.21431	3.54466e-05
LOC101504285	-8.36344	-0.730966	0.000133512
LOC101510137	-8.35631	-1.52786	7.15307e-05
LOC101506490	-8.35585	0.805531	0.000461438
LOC101504226	-8.35527	-1.52678	0.000409194
LOC101504232	-8.35475	-0.73939	0.000414919
LOC101490889	8.35223	3.09118	2.56173e-05
LOC101508817	-8.35187	-1.52839	0.000452115
LOC101488580	8.34899	1.15996	8.45341e-05
LOC101494626	-8.34676	2.73305	2.54871e-05
LOC101505997	-8.34358	-1.53457	5.24403e-05
LOC101509727	-8.34343	0.0487689	7.43441e-05
LOC101505048	-8.34249	0.658112	7.59953e-05
LOC101496946	-8.34158	1.02925	0.000100069
LOC101495436	8.33703	1.15972	9.48831e-05
LOC101513010	-8.33602	-1.53918	3.54466e-05
LOC101500247	8.33494	0.58046	0.00044596
LOC101505664	-8.33285	-0.378935	0.000126667
LOC101493540	-8.32175	0.0728726	3.99693e-05
LOC101500723	-8.32087	-1.54807	7.11168e-05
LOC101509101	-8.31766	1.37315	8.89669e-05
LOC101509343	-8.3105	-0.757668	0.000171429
LOC101511515	-8.30621	1.69559	0.000189108
LOC101495716	-8.29976	-1.55706	3.72767e-05
LOC101497867	-8.29828	5.41852	1.89519e-05
LOC101503965	-8.29714	0.169311	0.000466944
LOC101502138	-8.28914	0.0197189	0.000275741
LOC101502452	-8.28496	-1.56773	0.000407373
NAC69	-8.28379	-1.56427	6.16542e-05
LOC101503274	-8.28357	0.999061	3.57365e-05
LOC101512974	8.27214	0.185145	0.000240431
LOC101505539	-8.25914	-1.57639	7.3622e-05
LOC113787724	-8.25522	-0.783652	0.00134956
LOC101493474	-8.25358	1.43697	0.000183716
LOC101503308	8.25277	1.75942	3.45193e-05
LOC101514349	-8.24848	0.000877827	0.000103215
LOC101499927	-8.23902	1.15882	4.46117e-05
LOC101502257	-8.23802	-0.795521	0.000134981
LOC101503477	-8.23418	0.794456	0.000124723
LOC101511292	-8.23241	-0.0730885	5.24403e-05
LOC101506071	-8.22615	2.19287	0.000282023
LOC101490578	-8.21863	2.00933	5.14064e-05
LOC101514430	-8.21505	1.5155	3.82351e-05
LOC101509575	-8.20631	1.03928	0.000195034
LOC101489280	-8.2029	1.28783	6.65057e-05
LOC101498383	8.20204	-1.43764	4.23523e-05
LOC101509494	-8.20121	-0.0209685	3.61468e-05
LOC101492501	-8.20048	3.28973	2.22824e-05
LOC101502622	8.18916	4.69505	5.08417e-05
LOC101512896	-8.17586	-0.444503	0.00021921
LOC101514874	-8.17285	-0.038534	0.000232661
LOC101504848	-8.17114	0.33028	0.000141372
LOC101490824	-8.17073	-0.462691	0.00011662
LOC101489676	-8.16955	-1.6239	8.37354e-05
LOC101489498	-8.16855	-1.62237	4.46117e-05
LOC101495264	-8.16591	-1.62411	3.80718e-05
LOC101494599	-8.16588	0.421867	0.000594939
LOC101509694	-8.16365	-1.62365	0.000119628
LOC101500047	-8.16262	-1.62655	4.45219e-05
LOC101490071	-8.16253	-0.466445	0.000117094
LOC101488522	-8.15838	0.222794	0.000697709
LOC101510333	-8.15584	-0.839042	0.000115239
LOC101489811	-8.15438	-1.62982	3.85552e-05
LOC101492948	-8.14936	-0.841991	0.000113976
LOC101506005	8.14896	5.62612	1.5201e-05
LOC101499344	-8.13442	-1.63947	4.43468e-05
LOC101497596	-8.13023	-1.64169	4.192e-05
LOC101499994	-8.11923	-1.64584	0.0001181
LOC101502089	8.1134	3.97471	1.82264e-05
LOC101489465	-8.1071	1.09043	4.53386e-05
LOC101506024	-8.10689	-1.6542	4.09652e-05
LOC101513533	-8.10214	-0.495864	0.00014286
LOC101499686	-8.09967	6.40916	2.16903e-05
LOC101510691	-8.09889	1.94959	5.16886e-05
LOC101498603	-8.09755	-0.256376	0.000183294
LOC101493939	-8.08732	2.19415	6.70383e-05
LOC101494657	-8.08659	-0.504331	0.00013457
LOC101512288	-8.08391	1.47014	0.000114065
LOC101488287	-8.08352	-0.876342	0.000103651
LOC101490724	-8.07351	-0.084618	0.000303872
LOC101513322	-8.06654	2.01136	2.82863e-05
LOC113787790	-8.06564	3.86738	1.87739e-05
LOC101489264	-8.05264	0.274385	4.73672e-05
LOC101488293	-8.04976	-1.68471	0.000205708
LOC101502430	8.0466	-1.50966	0.000187788
LOC101501125	-8.04307	-1.68609	4.1504e-05
LOC101501856	-8.04055	0.691233	0.000145058
LOC101489822	-8.03921	3.91496	1.5201e-05
LOC101490429	-8.02725	-0.900563	0.000179479
LOC101493053	-8.01683	-0.905899	0.000214128
LOC101510905	-8.01034	-1.7017	4.26979e-05
LOC101514021	-8.00947	-0.542253	0.000181849
LOC101501740	-8.00706	-0.90887	0.000137029
LOC101489986	-8.00402	0.486087	0.000159354
LOC101512493	-8.00299	-0.914875	7.90683e-05
LOC101494307	-7.99232	-0.919733	7.27224e-05
LOC101506330	-7.98775	-1.71263	5.02524e-05
LOC101491090	-7.98728	-0.92124	9.99816e-05
LOC101491393	-7.97753	-1.71718	7.64818e-05
LOC101501618	-7.97227	0.475333	5.49991e-05
LOC101500427	-7.97198	-1.72165	4.30839e-05
LOC101509250	7.96402	-0.392958	0.000148418
LOC101497205	7.95984	1.97797	3.39029e-05
LOC101512657	-7.95605	1.16287	6.17568e-05
LOC101490455	-7.95208	4.34548	1.70548e-05
LOC101492502	-7.94312	2.67332	5.99811e-05
LOC101511717	-7.94122	-1.73739	5.05699e-05
LOC101507549	-7.93785	6.90235	1.5201e-05
LOC101503299	-7.92602	0.579065	6.29107e-05
NAC70	-7.92535	-1.74398	4.73672e-05
LOC101500780	-7.92361	0.104064	0.000593908
LOC101497336	-7.92144	2.98129	0.000105262
LOC101507721	-7.91905	-0.565284	0.000135201
LOC101488973	-7.91	-0.598043	0.000225086
LOC101509989	-7.90729	2.98649	2.07638e-05
LOC101493415	-7.90358	-0.593048	0.000154259
LOC101493345	-7.90287	-0.169528	5.78621e-05
LOC101509017	-7.88972	-0.97135	9.4558e-05
LOC101514257	7.88883	1.32758	0.000225653
LOC101504022	-7.88481	-1.76605	7.15963e-05
LOC101500936	-7.88225	0.184728	0.00234954
LOC101501254	-7.87961	0.185545	7.47865e-05
LOC101496571	-7.87887	-0.976173	7.52059e-05
LOC101508248	-7.87853	-1.76837	4.45146e-05
LOC101492031	-7.87425	-1.76823	0.000133512
LOC101490491	-7.86832	0.42397	0.000126667
LOC101500116	-7.86265	3.21444	1.97294e-05
LOC101509893	-7.85771	-1.77789	4.69157e-05
LOC101505080	-7.85275	-1.77841	0.000236378
LOC101508639	-7.85179	-1.77965	0.000112339
LOC101511335	-7.84991	0.168748	4.90741e-05
LOC101501922	-7.8498	0.223184	4.8183e-05
LOC101507560	-7.84794	0.537432	0.000163783
LOC101491733	-7.84676	-1.78463	5.24403e-05
LOC101492296	-7.84415	-0.627055	0.000347533
LOC101505627	-7.83339	1.3111	0.000142864
LOC101506632	-7.8269	0.522223	7.85571e-05
LOC101506781	-7.82537	-1.00084	8.89669e-05
LOC101511165	-7.82332	-0.146616	0.000219301
LOC101508637	-7.8233	2.09949	3.35239e-05
LOC101501126	-7.81479	-1.80034	4.69157e-05
LOC101509001	-7.81128	3.81208	1.84621e-05
LOC101497615	-7.80817	-1.80217	6.36522e-05
LOC101490575	-7.80724	1.44761	8.5212e-05
LOC101491471	-7.80186	-1.01384	9.09431e-05
LOC101496020	-7.79416	-1.01825	0.000110618
LOC101497946	-7.79317	-1.01993	9.51932e-05
LOC101506745	-7.7916	0.564809	8.58447e-05
LOC101510712	-7.78141	0.13766	4.76085e-05
LOC101497684	7.78017	3.25104	1.99923e-05
LOC101497314	-7.77833	1.31304	0.000164069
LOC101509646	-7.77754	-1.8179	4.92153e-05
LOC101509361	-7.7717	-1.81773	0.000740552
LOC101493835	-7.77113	-1.81985	0.000125942
LOC101498448	-7.76261	-1.82531	5.12058e-05
LOC101503700	-7.75839	-1.82824	4.45146e-05
LOC101501750	-7.75555	-0.428349	0.000699302
LOC101501208	-7.75358	0.690493	0.000229811
LOC101507899	-7.75223	1.04972	6.24639e-05
LOC101494784	-7.75183	2.16667	7.13197e-05
LOC101491156	-7.75022	0.119354	0.000912917
LOC101494748	-7.74895	-0.249931	4.192e-05
LOC101513857	-7.74861	0.36322	0.000234557
LOC101501498	-7.74797	-1.83384	4.91726e-05
LOC101492200	-7.74541	0.910913	4.78677e-05
LOC101504395	-7.7382	0.967605	7.10917e-05
LOC101493535	-7.73739	-1.83938	5.67409e-05
LOC101502479	-7.73065	-1.04972	8.65342e-05
LOC101503675	-7.72664	-1.05258	8.59557e-05
LOC101490678	7.72569	-1.66942	0.000239431
LOC101504506	-7.71984	4.1627	1.5201e-05
LOC101496480	7.71822	6.41444	1.5201e-05
LOC101513661	-7.7104	-0.123776	0.000406207
LOC101511189	-7.71028	0.793407	0.000205489
LOC101497031	-7.70904	3.04602	5.70698e-05
LOC101514728	-7.70543	-0.451642	0.000234053
LOC101497743	-7.69406	-1.0661	0.000497822
LOC101514943	-7.68971	-0.701143	0.000255107
LOC101501884	-7.68867	-0.701877	0.000171247
LOC101491282	7.68789	-0.900447	8.83718e-05
LOC101501188	-7.67563	-0.465059	0.000801745
LOC101496299	-7.67293	-1.8711	4.69905e-05
LOC101497344	-7.64817	-1.09426	0.000459313
LOC101500786	-7.63907	1.82619	4.30688e-05
LOC101491407	-7.62874	4.77144	2.90074e-05
LOC101494090	-7.62742	-1.89019	0.000536498
LOC101498026	-7.61707	1.90445	0.000145009
LOC101512160	-7.61488	-1.89923	5.24403e-05
LOC101506191	-7.61176	-1.1101	0.000105515
LOC101494771	7.61061	2.37328	4.66385e-05
LOC101490496	-7.6052	-0.743644	0.000184145
LOC101515069	-7.60005	-1.90699	4.74735e-05
LOC101510419	-7.59325	-0.749412	0.000396805
LOC101499672	-7.59047	-1.91246	4.96706e-05
LOC101496911	-7.58232	-0.756934	0.000169133
LOC101508167	-7.5737	2.84032	3.24811e-05
LOC101490048	-7.56831	-0.518351	0.000333515
LOC101495254	-7.5662	3.17082	4.85114e-05
HSFB4	-7.56542	-1.92494	4.94974e-05
EXPA1	-7.56516	1.59577	9.40336e-05
LOC101505274	7.56321	0.438422	0.00016843
LOC101490076	-7.56312	-0.761227	0.000358808
LOC101509577	-7.56217	-0.522645	0.000578351
LOC101490625	-7.56201	2.09295	6.36855e-05
LOC101493007	-7.56095	-0.343327	0.000349484
LOC101502585	-7.5554	-0.525288	0.000301692
LOC101499992	-7.54138	2.56874	3.51171e-05
LOC101490133	-7.53479	0.701452	0.000320642
LOC101498840	-7.53137	-1.15431	0.00184675
LOC101488295	7.53085	-1.77503	8.6643e-05
LOC101507920	-7.52763	-1.15513	0.00025095
LOC101505114	-7.52666	1.9699	5.8089e-05
LOC101499393	-7.52178	0.832141	0.000229892
LOC101498465	-7.52031	-1.94759	5.24403e-05
LOC101513368	-7.51393	-1.94996	4.99002e-05
LOC101498684	-7.50189	0.787832	0.000109679
LOC101512062	-7.50075	-1.16449	0.000100683
LOC101490986	-7.49833	6.20362	2.38046e-05
LOC101514409	-7.49594	1.04602	8.05169e-05
LOC101504322	7.49592	1.7246	0.000554145
LOC101504910	-7.49439	-1.15689	0.000237306
LOC101505666	-7.49369	0.645566	0.000198029
LOC101495295	-7.48851	0.880226	0.000251131
LOC101491080	-7.4857	-1.17093	0.000125771
LOC101502265	-7.48431	-0.777355	0.000181015
LOC113783974	7.48188	-1.79666	4.75194e-05
LOC101511421	-7.4798	1.29183	0.000211417
LOC101504351	-7.47926	-1.1755	0.000160442
LOC101504001	-7.47891	-1.96767	4.89748e-05
LOC101494427	-7.46794	-0.814916	0.00040749
LOC101492236	7.46559	-1.80886	0.000139108
LOC101515772	-7.45787	3.44453	2.82863e-05
LOC101513657	7.45352	-1.81607	0.000231605
LOC101490338	-7.44335	4.38968	1.5201e-05
LOC101510352	7.43964	5.55897	5.43771e-05
LOC101490924	-7.43806	-1.98755	5.89207e-05
LOC101488474	-7.43741	-0.404076	4.59847e-05
LOC101512232	-7.42465	-0.411501	7.8422e-05
LOC101489615	-7.4213	4.08679	2.82863e-05
LOC101501197	-7.40652	-2.00422	5.14064e-05
LOC101500527	-7.40064	0.557146	4.92153e-05
LOC101493336	-7.39991	1.70782	4.30839e-05
LOC101507916	7.39525	1.597	0.000223061
LOC101501696	-7.39329	0.993918	8.14794e-05
LOC101489409	-7.39309	0.632673	0.000186432
LOC101510607	-7.39185	-2.00955	0.000126567
LOC101495692	-7.3908	1.79191	3.64242e-05
LOC101504831	-7.38138	-1.2262	0.000111937
LOC101507239	7.37942	0.527916	0.000113328
LOC101492271	-7.37927	-1.22572	0.000101731
LOC101498418	-7.37467	2.09603	0.00010567
LOC101497372	7.37453	0.524714	0.00016864
LOC101515172	-7.37364	-0.860502	0.000203344
LOC101490867	-7.37138	0.294534	4.78677e-05
NAC23	-7.37053	-1.23169	0.000110618
LOC101506391	-7.36683	-1.23119	0.000140993
LOC101497560	-7.35356	-2.0303	5.2401e-05
LOC101491405	-7.34902	-2.03402	8.60667e-05
LOC101495010	-7.34831	-0.628023	0.000313599
LOC101497512	-7.34804	-2.03159	0.000113877
LOC101509843	-7.34793	-1.2365	0.000256054
LOC101513412	-7.34618	1.09959	5.07756e-05
LOC101501548	-7.34515	0.774603	6.47618e-05
LOC101494180	-7.3385	1.54441	4.73672e-05
LOC101511914	-7.32975	1.59157	5.7617e-05
LOC101498341	-7.32864	-0.47054	0.000186807
LOC101513074	-7.32533	0.944844	4.41864e-05
LOC101508399	-7.32057	2.25717	0.000112859
LOC101515386	-7.31902	0.870767	0.00021137
LOC101515256	7.31531	0.730792	0.00232254
LOC101497530	-7.31464	-2.04847	9.83181e-05
LOC101494717	-7.31231	-1.25658	0.000166103
LOC101492659	-7.31207	-0.200057	0.000746801
LOC101492494	7.31094	0.924398	6.54511e-05
LOC101498799	-7.30952	-0.0895432	6.14908e-05
LOC101499002	-7.30355	-2.05498	5.78621e-05
LOC101495163	7.30079	0.955102	0.000648157
UGT73K2	-7.30028	6.67674	1.5201e-05
LOC101511014	-7.30026	-0.893966	0.000247773
LOC101495186	-7.29224	2.08684	7.68426e-05
LOC101503501	-7.29118	-2.06093	6.46473e-05
LOC101513777	-7.28894	0.30976	0.000175343
LOC101492173	-7.28823	2.01604	2.82863e-05
LOC101513708	-7.2882	-0.111491	7.35564e-05
LOC101505591	-7.28734	1.77671	8.32754e-05
LOC101511390	-7.28442	0.498122	7.26754e-05
LOC105851450	-7.28303	-1.27265	0.000116864
LOC101496732	-7.28112	-0.482553	6.92852e-05
LOC101504066	7.27521	1.05375	0.00342072
LOC101501068	-7.275	-2.07241	0.000267805
LOC101512377	-7.26757	2.88693	3.37352e-05
LOC101514095	-7.26091	0.911723	8.69024e-05
LOC101494403	-7.26017	-0.492971	0.000422944
LOC101510276	-7.2593	-0.916126	0.000279184
LOC101502786	-7.25905	-0.66682	0.000304073
LOC101499784	7.25263	1.20735	0.000132975
LOC101507072	-7.25217	-0.128314	7.61215e-05
LOC101491624	-7.24985	9.83965	1.5201e-05
LOC101506269	7.24607	2.40828	2.72956e-05
LOC101491264	-7.23787	-0.13411	0.000749399
LOC101501257	-7.23507	-0.505926	4.98097e-05
LOC101493328	7.23231	0.27679	0.000487838
LOC101499165	-7.23185	-2.0902	8.09822e-05
LOC101493282	-7.22686	-0.932308	0.000278956
LOC101507089	7.22677	6.59321	1.36461e-05
LOC101506113	-7.2255	-0.141565	6.78635e-05
LOC101498006	-7.22337	-0.934639	0.000238304
LOC101493085	-7.22008	-1.31206	0.000195964
LOC101496428	7.21891	1.65116	3.82422e-05
LOC101495900	-7.21696	-1.30588	0.000232697
LOC101508233	-7.21393	-2.09941	7.11168e-05
LOC101492048	-7.21221	-1.30851	0.000227326
LOC101504904	-7.20837	-1.31216	0.000119149
LOC101498260	-7.20266	0.417282	0.000300997
LOC101507044	-7.19744	-0.522877	4.99359e-05
LOC101498694	7.19609	2.11683	4.64988e-05
LOC101493352	-7.19076	3.82994	3.02082e-05
LOC101511163	-7.18979	0.782187	0.00012524
LOC101506508	-7.18573	2.40806	9.12329e-05
LOC101490308	-7.18245	-2.11797	0.000145737
LOC101492593	7.18095	-0.360693	0.000168368
LOC101514995	7.17884	0.615983	9.15163e-05
LOC101498274	-7.17866	1.73815	9.47196e-05
LOC101500896	-7.17847	-0.71427	0.000355736
LOC101500151	-7.16884	3.0223	2.20621e-05
LOC101502929	-7.16071	-0.397845	0.000562944
LOC101508827	-7.16048	-1.33794	0.000129841
LOC101492128	-7.15167	0.0622	9.55594e-05
LOC101499821	-7.14815	-1.3407	0.000151406
LOC101500798	-7.14811	2.50853	0.000677181
LOC101506723	7.14267	-0.80747	0.000418395
LOC101498843	7.13624	0.956444	0.000252767
LOC101514586	-7.13431	3.18235	0.000125203
LOC101504983	-7.13402	3.60819	8.45042e-05
LOC101505387	-7.13309	2.02205	2.81025e-05
LOC101489563	-7.1315	-1.34921	0.000129152
LOC101492109	-7.13096	-2.14205	5.93851e-05
LOC101499877	-7.12774	-0.739369	0.000357519
LOC101505602	-7.12471	-0.56344	0.000328752
LOC101509804	-7.123	-1.35522	0.000165087
LOC101512147	-7.11595	-2.14984	6.50105e-05
LOC101506368	-7.11054	-2.151	7.76187e-05
LOC101505358	7.10915	-1.98276	5.67409e-05
LOC101510327	-7.10859	-0.567897	7.53919e-05
LOC101507214	-7.10803	-2.1551	0.00013715
LOC101504284	-7.10492	0.409743	5.70698e-05
LOC101503758	-7.10176	0.651462	0.000869532
LOC101490293	-7.09839	-2.159	7.5368e-05
LOC101493024	7.09726	-1.19443	0.000123278
LOC101500745	-7.09237	-2.16168	6.69451e-05
LOC101496751	-7.09198	-1.36905	0.00012749
LOC101505350	-7.08969	-0.759972	0.000337962
LOC101499412	-7.08301	-0.579842	0.000126864
LOC101513311	-7.08068	-2.16626	6.85823e-05
LOC101504134	-7.07719	0.35245	0.000169633
LOC101493593	-7.0754	-0.215413	0.000262533
LOC101490111	-7.07535	0.716358	9.40336e-05
LOC101489166	-7.07221	-2.16959	0.000112651
LOC101502363	-7.07016	-2.1727	6.58175e-05
LOC101508593	-7.06622	-2.17272	0.000102091
LOC101495841	-7.06019	-1.38404	0.00014576
LOC101493108	-7.05489	1.81669	5.52931e-05
LOC101510548	-7.05238	1.60809	0.000382442
LOC101502294	-7.05017	2.24167	4.59847e-05
LOC101503922	-7.04662	4.66073	9.13911e-05
LOC101504876	-7.04103	-1.39258	0.000175581
LOC101490300	7.03927	1.67969	0.000158068
LOC105852648	-7.03746	5.89309	2.33106e-05
LOC101513478	7.03642	3.30973	0.000983515
LOC101513297	-7.03532	-2.18986	6.27346e-05
LOC101507675	-7.03482	-2.18866	8.9572e-05
LOC101497664	-7.03409	-2.19059	6.43942e-05
LOC101491415	-7.03238	-2.19225	8.89669e-05
LOC101507573	-7.03203	1.0548	5.88041e-05
LOC101509230	-7.03111	-1.39722	0.000316412
LOC101493084	-7.03092	0.450782	0.000175923
LOC101503515	-7.03019	-0.207606	8.59275e-05
LOC101491320	-7.02913	0.00466646	0.000492242
LOC101495137	-7.0281	1.57716	9.9687e-05
LOC101503687	7.02438	4.48772	3.70374e-05
LOC101491149	-7.0212	-0.610841	0.000255603
LOC101489698	-7.02093	0.903972	0.000523995
LOC101498160	-7.0191	-1.40768	0.000143793
LOC101507397	7.01812	-0.869424	0.000459048
LOC101501063	7.01095	2.97594	0.000102939
CA-EXPA3	-7.01091	5.34166	1.8355e-05
LOC101508070	-7.00733	-2.20658	0.000352297
LOC101489746	-7.00684	-0.796865	0.000619566
LOC101492779	-7.0056	-0.250333	6.38184e-05
LOC105851980	-7.00364	-1.38704	0.000422169
LOC101489022	-6.9968	-0.80676	0.000339124
LOC101504738	-6.99575	0.806271	0.00012685
LOC101498468	-6.99428	1.22013	0.000587978
LOC101512508	-6.99389	0.816757	0.000127865
LOC101495077	-6.97793	-1.28101	0.000145571
LOC101509743	-6.97316	0.117197	0.000141296
LOC113788069	-6.97254	5.34238	1.5201e-05
LOC101509529	6.96487	2.9826	0.000281642
NAC62	-6.96171	-2.22532	8.66e-05
LOC101493476	-6.96041	-2.22688	6.47005e-05
LOC101493470	-6.9603	-2.2255	0.000119028
LOC101497836	-6.95926	3.26083	0.00016552
LOC101494692	-6.95207	0.331324	0.00236295
LOC101495345	-6.94887	-0.280056	7.0529e-05
LOC101514161	6.94767	2.74416	2.30248e-05
LOC101509582	-6.94743	1.37393	0.000376632
LOC101508901	-6.94673	-0.65725	5.79737e-05
LOC101498858	-6.94401	1.93234	6.08273e-05
LOC101495288	-6.93938	0.0268922	0.000106755
LOC101502076	-6.93437	-2.24014	6.51537e-05
LOC101491788	-6.93428	-2.24001	6.53878e-05
LOC101498067	6.93418	-2.0465	0.000777618
LOC101503694	-6.93266	-1.4502	0.000298149
LOC101501233	6.93193	7.70141	1.36461e-05
LOC101493911	-6.92779	4.48013	4.36829e-05
NAC26	-6.91333	0.392432	0.00041971
LOC101493392	-6.91311	-1.25045	0.000168556
LOC101507852	-6.91311	-1.25045	0.000168556
LOC101502431	-6.9036	1.54089	3.6381e-05
LOC101491811	6.90197	-0.918333	0.00105227
LOC101494165	-6.90059	1.05466	0.000102491
NAC19	-6.89796	-0.855383	0.00035211
LOC101502093	-6.89697	2.32874	0.000306308
LOC101495706	-6.89694	0.748114	0.000119756
LOC101495980	-6.8949	-0.216975	0.00108623
LOC101508205	-6.89463	1.18088	7.90086e-05
LOC101508002	-6.89142	2.11437	4.92153e-05
LOC101499509	-6.89082	1.10398	0.000143032
LOC101493027	6.88958	0.104273	9.67398e-05
LOC101506426	6.88409	-0.930393	0.00046263
LOC101489525	-6.88388	1.11021	4.68939e-05
LOC101500806	-6.8691	0.714907	7.99507e-05
LOC101500561	6.86893	-2.1006	9.24742e-05
LOC101490185	-6.86847	0.103327	0.000133005
LOC101494527	-6.86549	-2.27419	6.91249e-05
LOC101507662	-6.86054	0.0421326	6.26496e-05
LOC101511464	6.8596	4.42292	1.8355e-05
LOC101493781	-6.85418	-0.325974	0.000479265
LOC105851539	-6.84874	2.33743	6.77025e-05
LOC101490686	-6.84684	-2.28302	7.97287e-05
LOC101500924	-6.84673	-0.881522	0.0003689
LOC101495911	-6.84125	2.07733	5.36686e-05
LOC101497877	-6.83882	2.49702	2.80912e-05
LOC101513884	-6.83868	-1.49521	0.000179931
LOC101499419	-6.83772	1.02325	0.000104278
CA-EXPA4	-6.83664	1.92297	0.000649973
LOC101507266	-6.83454	3.78052	0.000125223
LOC101495470	-6.83082	-1.50222	0.000372039
LOC101515585	-6.82993	1.47931	4.73672e-05
LOC101497576	-6.82794	1.75778	4.43468e-05
LOC101491520	-6.82357	1.7476	4.09652e-05
LOC101495893	-6.82271	-2.29627	7.11168e-05
LOC101500945	6.80599	-2.14037	0.000290049
LOC101498086	6.79373	0.0554545	9.28098e-05
LOC101508401	-6.79295	-2.31253	0.000137029
LOC101500722	-6.79205	-1.51727	0.000201822
LOC101513004	-6.79062	0.00685071	0.000106119
LOC101490195	-6.79054	-0.725383	0.0004713
LOC101500316	-6.78732	-1.52034	0.000233901
LOC101494557	-6.78649	1.97001	4.09114e-05
UGT82A3	-6.76631	1.39022	0.000633811
LOC101515250	-6.76544	-2.32476	7.13508e-05
LOC101514134	-6.76527	-2.32428	7.26754e-05
LOC101515629	-6.7635	1.95878	0.000244223
LOC101495342	-6.76091	-2.33049	0.000637983
LOC101499659	-6.76083	-0.131903	0.000102491
LOC101497494	-6.76004	-2.328	8.15653e-05
LOC101491688	-6.75743	-1.53644	0.000134706
LOC101492242	-6.75678	-1.53555	0.000269747
LOC101496808	-6.75443	-1.54256	0.000286902
LOC101513435	-6.75352	3.73658	1.83253e-05
HSFB5	-6.74985	0.230502	0.000260739
LOC101515300	-6.74248	-0.93541	0.000597195
LOC101491242	-6.74248	-1.547	0.000270111
LOC101500232	-6.74094	3.59456	2.5534e-05
LOC101505524	-6.73752	-2.33673	0.000142594
LOC101513231	6.73717	1.99985	4.62094e-05
LOC101506517	-6.73592	-2.33918	7.19046e-05
LOC101505903	-6.7325	3.51945	2.94582e-05
LOC101489590	-6.73173	-0.391779	7.73636e-05
LOC101496537	-6.73169	-0.019758	6.86682e-05
LOC101502987	6.72761	0.719368	8.59557e-05
LOC101498475	-6.72672	-0.352895	8.02936e-05
LOC101489960	-6.72479	0.400825	9.5638e-05
LOC101506574	-6.72093	0.535386	0.000132508
LOC101494091	-6.71771	-2.34782	7.85184e-05
LOC101500382	-6.71327	2.67866	5.7617e-05
LOC101498092	-6.7127	0.782953	6.76666e-05
LOC101508562	-6.71143	-0.767981	9.99565e-05
LOC101509865	-6.71104	4.08906	2.82863e-05
LOC101500817	-6.70534	-1.56343	0.000138518
LOC101506128	-6.70528	-2.35469	7.31265e-05
LOC101501405	-6.70333	-2.35603	7.59953e-05
LOC101506315	-6.7032	-0.401356	9.61362e-05
LOC101501201	-6.69936	-2.3561	0.000120307
LOC101489067	-6.69723	-1.56706	0.000135757
LOC101511705	-6.6936	0.772266	0.000106259
LOC101507820	-6.69	0.77215	0.000302755
LOC101497782	-6.68878	0.383793	7.51589e-05
LOC101494628	-6.68842	-2.36339	7.53184e-05
LOC101513357	-6.68034	-0.636971	0.000885745
LOC101508062	-6.68017	0.0632858	0.00232498
LOC113785150	-6.67303	-1.93717	8.77483e-05
LOC101509589	-6.67204	-1.20913	0.000308415
LOC101510131	-6.67177	-2.37177	7.67479e-05
LOC101500669	6.67134	-1.40243	0.000529128
LOC101495365	-6.67069	-0.792445	0.000522962
LOC101491676	-6.6657	-2.37202	0.000228423
LOC101495301	-6.66297	-2.37868	0.000452776
LOC113785155	-6.66281	-2.37453	0.000110533
LOC101496767	-6.6612	1.15292	7.11168e-05
LOC101491200	-6.65989	-1.21695	0.000317607
LOC101501525	-6.65741	1.71793	0.00848663
LOC101494193	-6.65656	-2.37928	7.61326e-05
LOC101506524	-6.65277	1.61828	7.18173e-05
LOC101515298	-6.65249	3.75202	1.79564e-05
LOC101513505	6.64926	4.15458	1.5201e-05
LOC101514267	6.64917	-1.05076	0.000398309
LOC101492025	6.63993	2.02844	3.2059e-05
LOC101495196	6.638	4.99387	1.5201e-05
LOC101509138	6.63782	2.51034	0.0023341
LOC101508820	-6.63614	0.132891	0.000196632
LOC101491502	-6.63467	-0.194457	0.000281186
LOC101507763	-6.63253	2.24898	8.24946e-05
LOC101503705	-6.62919	-1.88036	0.000124779
LOC101508041	-6.62919	-1.88036	0.000124779
LOC101490280	-6.62686	-0.467938	0.002358
LOC101513036	-6.62631	-0.440937	0.000116876
LOC101509605	-6.62502	-2.3927	0.000180445
LOC113785788	-6.62136	-1.60457	0.000183361
LOC101514767	-6.61959	-2.39667	8.89217e-05
LOC101491673	6.61213	-2.23037	7.84662e-05
LOC101502049	-6.60965	-1.24183	0.000631829
LOC101513881	-6.60726	0.94594	8.58447e-05
LOC101494578	-6.6047	-2.40714	0.000208726
LOC101498540	6.604	2.05384	0.000265758
LOC101513622	-6.60354	-0.226212	0.00195348
NAC44	-6.60278	-0.819655	7.50959e-05
LOC101514550	-6.60115	1.14235	0.00049874
LOC101503001	-6.59589	2.43278	8.81202e-05
LOC101507192	-6.59246	-1.61745	0.000184059
LOC101501469	-6.59237	-2.411	7.75861e-05
LOC101507327	-6.58724	-0.455678	8.41341e-05
LOC101511424	-6.58247	-2.41841	0.000236012
LOC101495946	-6.5813	0.148731	0.000297879
LOC101496250	6.58037	-2.25169	0.000288686
LOC101508898	6.58002	6.47734	1.70548e-05
LOC101494450	-6.57837	2.16386	0.000218692
LOC101490376	-6.57669	-1.62811	0.000178915
LOC101489412	-6.57265	-0.470994	8.52266e-05
LOC101514807	-6.56993	-0.839533	9.16525e-05
LOC101514919	-6.5699	5.88435	2.82863e-05
LOC101497469	-6.56717	-2.42211	0.000134403
LOC101506955	6.56237	1.28368	9.01434e-05
LOC101513675	-6.55998	-2.42471	0.000272494
LOC101499136	6.55916	0.383182	0.00588681
LOC101493669	6.55803	1.65196	8.67753e-05
LOC101492801	-6.55798	1.81929	3.11234e-05
LOC101495310	-6.55446	-0.30368	0.00342325
LOC101505828	6.55401	-2.2623	8.89669e-05
LOC101499402	-6.55258	-2.42902	0.000175275
LOC101495651	-6.55198	-2.43045	9.3115e-05
LOC101502012	6.55123	1.20019	0.00862328
LOC101513674	-6.55109	-0.452671	0.000688671
LOC101507104	6.55047	3.73341	3.39778e-05
LOC101502254	-6.55043	0.461526	0.000112859
LOC101508350	-6.54936	0.49615	0.000487848
LOC101514325	-6.54793	-0.113534	0.000944174
LOC101493908	-6.53784	2.49845	4.72891e-05
LOC101512958	-6.53623	0.87359	0.000228423
LOC101492191	-6.53032	1.24154	4.56789e-05
LOC101498615	-6.5235	-2.4442	0.000117777
LOC101512072	-6.51959	1.32315	4.54661e-05
LOC101488925	-6.51947	4.68078	1.5201e-05
LOC101493734	-6.51765	3.16964	6.3238e-05
LOC101510481	-6.51672	-2.4497	9.42263e-05
LOC101501079	-6.5145	0.625961	0.000238336
LOC101515154	6.51434	3.53013	1.83253e-05
LOC113783928	-6.51428	-0.172796	0.00201471
LOC101504477	-6.51411	1.1978	0.00164765
LOC101499011	-6.51276	-2.45187	0.000101251
LOC101496908	-6.5113	-1.65941	0.000168326
LOC101511310	-6.50763	-2.4512	0.000220011
LOC101501940	6.50729	-2.28907	0.000239344
LOC101500734	-6.50629	2.18747	0.000160442
LOC101499946	-6.50594	-2.45417	8.17921e-05
LOC101512774	-6.50545	-1.66323	0.0001561
LOC101501294	-6.50338	-2.45506	8.71182e-05
LOC101491900	-6.50117	2.59722	0.000102566
LOC101505333	-6.50109	-1.66638	0.000191375
LOC101494490	-6.5006	1.62019	4.12191e-05
LOC105852882	6.49797	-2.29048	9.42263e-05
LOC101503181	-6.49618	-1.66629	0.000317221
LOC101492583	6.4916	4.29089	3.86898e-05
LOC101502248	6.49099	0.454269	0.000109938
LOC101499574	-6.48807	-2.46319	8.2694e-05
LOC101497004	-6.4877	0.523711	6.72202e-05
LOC101510263	-6.48283	1.99329	0.000172591
LOC101510788	-6.47697	-2.46773	0.000105711
LOC101512545	-6.47653	-2.47002	0.00010498
LOC105852395	-6.47197	-2.47001	0.000117794
LOC101514640	-6.46983	5.03901	1.5201e-05
LOC101503048	-6.46937	-1.31208	0.000365969
LOC101500909	-6.46826	-0.888707	7.13197e-05
LOC101500371	-6.45896	-1.68869	0.000195686
LOC101490642	-6.45854	2.04072	0.000101667
LOC101497453	-6.4565	0.65141	6.53953e-05
LOC101511314	6.45563	-1.51837	0.000254777
LOC101512458	-6.45364	0.0841964	7.39465e-05
LOC101490534	-6.45203	0.258568	0.0001891
LOC101504188	-6.45116	-1.68973	0.000161154
LOC101505611	-6.4507	0.504485	0.000245775
LOC101495501	6.44936	6.40586	0.000314281
LOC101499440	-6.44751	2.14041	4.46983e-05
LOC101501900	-6.44412	1.6053	0.000170209
LOC101498316	-6.44222	1.01809	0.0115546
LOC101508379	-6.44089	1.74378	0.000108886
LOC101504121	-6.43849	4.31696	4.23523e-05
LOC101506121	-6.43832	0.514741	0.000174295
LOC101510811	-6.43384	0.981141	0.000267054
LOC101490611	6.43154	5.34404	1.5201e-05
LOC101504115	-6.42884	3.91342	2.4495e-05
LOC101509481	-6.42676	-2.49462	9.73698e-05
LOC101495559	-6.42292	0.492729	8.29763e-05
LOC101499310	6.42251	1.57911	3.85617e-05
LOC101505322	-6.42245	-1.33898	0.00133424
LOC101490999	-6.41901	-1.70635	0.00016437
LOC101493185	-6.419	4.22791	7.24551e-05
LOC101497449	-6.41848	-2.49684	0.000116864
LOC101512124	-6.41807	0.639588	0.000196055
LOC101490590	-6.41734	1.30691	0.000228475
LOC101510011	6.41702	1.7827	7.3622e-05
LOC101489131	6.41674	4.09856	3.72767e-05
LOC101497039	-6.41355	-1.71146	0.000209117
LOC101514764	-6.40962	2.79286	3.51989e-05
LOC101499487	-6.40903	2.01964	3.11272e-05
LOC101515609	-6.40842	0.555193	0.000138617
LOC101508415	-6.4083	-2.50005	0.000425537
LOC101501972	-6.40694	3.96911	1.5201e-05
LOC101511875	-6.40586	1.49435	4.80215e-05
LOC101509772	-6.40492	-2.50713	0.000245262
LOC101496285	-6.40296	-2.5045	0.000123889
LOC101490862	-6.40293	-0.182343	0.000102915
LOC101505204	-6.40122	-1.34572	0.000385616
LOC101493973	-6.3979	-1.71673	0.000248745
LOC101489421	-6.39773	1.12762	8.05169e-05
LOC101497889	-6.39695	2.40044	3.23519e-05
LOC101493300	-6.3964	-2.50777	0.00012524
LOC101501869	-6.39621	0.0128218	0.000186612
LOC101503016	-6.39095	2.11289	3.01361e-05
LOC101501794	6.39026	-0.147603	0.000510232
LOC101502163	-6.38907	1.02905	9.37407e-05
LOC101508438	-6.3888	1.80818	5.24403e-05
LOC101495844	-6.38616	0.0512171	0.000267197
LOC101491826	-6.38589	2.7021	0.000181996
LOC101491298	-6.38567	10.3909	1.36461e-05
LOC101504116	-6.38321	0.00587206	0.000222385
LOC101500857	-6.38288	-0.192616	0.000200509
LOC101489035	-6.38124	-0.562235	0.000101159
LOC101503223	-6.38052	0.219799	0.000238161
LOC101506474	-6.37863	-2.52049	0.000293868
LOC101505727	6.37833	-2.35046	0.000102566
ARF17	-6.37821	-0.786573	0.00107084
LOC101505620	-6.3767	0.374096	0.000147318
LOC101509700	-6.37588	-1.7304	0.000580952
LOC101498364	-6.36281	-1.71668	0.000195978
LOC101501204	-6.36232	-0.571764	9.80288e-05
LOC101489569	-6.35464	-2.53027	9.20928e-05
LOC101515249	-6.35402	-2.52755	0.00033815
LOC101491273	6.35079	0.657381	0.00160664
LOC101491114	-6.34973	-2.53163	0.000102327
LOC101499779	-6.34713	-2.53467	0.000111425
LOC101496918	-6.3423	1.16166	9.73927e-05
LOC101509030	-6.34093	-1.13417	0.000531939
LOC101500973	-6.33996	-1.74874	0.000292387
LOC101501402	6.33902	-2.36706	9.00381e-05
LOC101498992	-6.3371	1.9879	3.24399e-05
LOC101501437	-6.33648	3.11179	8.10488e-05
LOC101496637	-6.33534	1.73775	0.00242937
LOC101511518	-6.3336	-1.37834	0.00070833
LOC101495569	6.33266	4.01952	4.59939e-05
LOC101509330	-6.3298	-1.13972	0.000624706
LOC101507944	6.32902	4.40499	2.88973e-05
LOC101495614	-6.32678	-1.38247	0.000413671
LOC101496648	-6.32647	0.524316	0.000332468
LOC101503753	-6.32393	1.36688	0.000135092
LOC101492243	6.32391	7.69396	1.5201e-05
LOC101512335	-6.32311	-1.75409	0.000244144
LOC101509641	-6.32301	0.766444	8.90492e-05
LOC101510609	-6.3209	-0.598705	0.00711096
LOC101504836	-6.31976	-1.38742	0.000333242
LOC101491545	-6.31967	3.15176	3.6321e-05
LOC101502785	-6.31749	0.337381	0.00510193
LOC101500027	-6.3153	1.90421	3.41863e-05
LOC101495184	-6.31496	-2.54951	9.38023e-05
LOC101507208	-6.3148	-2.5495	9.50467e-05
LOC101492203	-6.31474	-2.54946	9.61515e-05
LOC101497442	-6.31324	2.15075	8.2694e-05
LOC101500478	-6.31269	-2.55037	9.84844e-05
LOC101501043	-6.31088	-0.355697	0.000116848
LOC101492946	-6.31011	-1.76044	0.000210585
LOC101500079	-6.30699	1.11507	5.21633e-05
LOC101491094	-6.30498	3.58078	8.49981e-05
LOC101512200	-6.30454	-0.602019	9.63575e-05
LOC101515156	-6.29215	-2.56352	0.000267553
LOC101488507	-6.29161	-1.4013	0.00034505
LOC101512048	-6.28216	-1.7715	0.000346152
LOC101509012	-6.28201	1.34192	4.54661e-05
LOC101489535	-6.28114	0.327329	0.000375831
LOC101509826	-6.27988	-0.371896	0.000177418
LOC113786344	-6.27703	0.733793	6.91005e-05
LOC101499477	-6.27634	-0.595165	0.000243512
LOC101508691	-6.26362	-1.78358	0.000181046
LOC101494960	6.26305	3.00455	2.31267e-05
LOC101496828	-6.25612	-1.28088	0.00560431
NAC63	-6.25522	-0.994422	8.89937e-05
LOC101495232	-6.2545	-0.849476	0.00146594
LOC101506259	-6.25368	-2.58044	9.58918e-05
LOC101493448	-6.2497	-2.58089	0.000157368
LOC101509876	-6.2492	-0.386899	0.000123889
LOC101503313	-6.24743	0.308732	0.000252098
LOC101492580	-6.24696	-1.79112	0.000234053
LOC101490916	-6.24486	0.66433	8.6643e-05
LOC101506531	-6.24429	-2.58421	0.000115589
LOC101493252	6.24344	2.41442	0.00031586
LOC101488593	-6.24209	7.25151	1.5201e-05
LOC101510280	6.24058	2.8377	0.000159996
LOC101490920	-6.23813	-1.83055	0.000243327
LOC101498251	-6.23724	0.990421	5.67409e-05
LOC101514463	6.23656	-1.05511	0.000543344
LOC101505296	-6.23619	0.215122	7.60679e-05
LOC101503110	-6.23525	1.03537	9.15508e-05
LOC101506868	-6.23109	-2.59137	9.96116e-05
LOC101495671	-6.23084	-1.79972	0.000195631
LOC101498327	-6.23048	0.65915	0.000200167
LOC101504671	-6.229	-1.80101	0.000218011
LOC101504502	-6.22687	0.44086	8.66e-05
LOC101500097	-6.22656	1.80411	7.27999e-05
LOC101493987	6.22546	1.55313	5.84281e-05
LOC101498365	6.22538	0.955229	9.9687e-05
LOC105851131	-6.22388	-2.59514	9.82037e-05
LOC101497022	6.22247	-2.42509	9.92419e-05
LOC101495746	-6.22098	0.0514509	0.000328327
LOC101490034	6.21979	0.693407	0.0009463
LOC101508537	-6.21735	2.82221	4.7266e-05
LOC101515148	-6.21361	-2.59917	0.000140522
LOC101506007	-6.20476	0.935439	0.000503779
LOC101513151	-6.20326	-2.60715	0.000164246
LOC101492391	-6.19962	0.703801	5.86641e-05
LOC101502190	-6.19886	-0.880255	0.00118326
LOC101503367	-6.19722	0.137659	0.00052739
LOC101495888	-6.19496	4.62716	0.000106755
LOC101509375	-6.19381	1.07481	5.24403e-05
LOC101508797	6.19022	0.675261	0.000305698
LOC101497421	-6.18668	-2.61428	0.000102491
LOC105851289	6.18587	-2.44633	0.000108264
LOC101492511	6.1858	1.15531	0.000363178
LOC101493011	-6.18208	-1.82243	0.000225918
LOC101503417	-6.17896	3.13165	3.82946e-05
LOC101511933	-6.17556	-0.0970042	0.000318877
LOC101498692	-6.17432	-1.28251	0.000663103
LOC101501049	-6.17281	-0.203585	0.000133694
LOC101489270	-6.16563	-2.62415	0.000102903
LOC101513587	-6.16266	-0.429613	0.000190147
LOC101498359	6.15746	2.63421	0.00349797
LOC101490546	-6.15148	0.948405	5.30995e-05
LOC101501939	-6.1507	-1.0449	0.000169583
LOC101504711	-6.15023	-1.84247	0.000552271
LOC101512716	-6.14964	0.959725	0.000235939
LOC101489885	6.14761	2.17015	7.81841e-05
LOC101493527	-6.14576	1.15192	8.10545e-05
LOC101488455	-6.14572	2.85823	0.000197737
LOC101496332	-6.14229	4.33171	1.5201e-05
LOC101509551	-6.14218	-2.63581	0.000105708
LOC101515134	-6.13918	-0.884025	0.00153084
LOC101509878	6.13907	7.95949	1.36461e-05
LOC101491892	-6.13848	2.89136	4.07028e-05
LOC101500866	-6.13813	-1.47697	0.000549585
LOC101496398	6.13563	-2.47273	0.000144467
LOC101489665	-6.13331	3.93544	3.23519e-05
LOC101499803	-6.13096	0.18549	0.000949536
LOC101507532	-6.13049	1.67757	0.000456624
LOC101505930	-6.1301	2.07311	4.49144e-05
LOC101491849	-6.12357	1.58868	7.49442e-05
LOC101510759	-6.12222	0.157781	0.000708809
LOC101497776	-6.12066	-1.83053	0.000213702
LOC101510770	-6.11787	0.906294	7.51589e-05
LOC101511851	-6.11415	1.95524	4.00711e-05
LOC101512811	-6.11205	1.73789	7.09443e-05
LOC113786338	6.11072	-1.03292	0.0007364
LOC101503418	6.11012	7.04411	1.36461e-05
LOC101514291	-6.1097	-0.330552	8.69484e-05
LOC101489262	6.10887	4.35473	1.5201e-05
LOC101506195	-6.10873	-1.8596	0.000515304
LOC101506661	-6.10774	3.01535	2.16903e-05
LOC101489521	-6.10491	-2.65544	0.000116316
LOC101507976	-6.10112	-1.50096	0.000701334
LOC101495371	-6.09867	-1.86565	0.000224572
LOC101492655	-6.09667	-1.86574	0.000290685
LOC101498501	6.09373	1.17449	0.00184886
LOC101498965	-6.08994	4.20532	1.5201e-05
LOC101489115	-6.08638	1.12515	8.65632e-05
LOC101506891	-6.08572	2.06484	9.4126e-05
LOC101496168	-6.08429	-2.66436	0.000122682
LOC101496153	-6.08371	-0.149475	0.000241235
LOC105852157	6.08272	-2.49681	0.000102327
LOC101511038	-6.08239	-2.66498	0.000140095
LOC101509654	-6.08233	-2.66493	0.000145549
LOC101508706	-6.08133	1.18874	9.31937e-05
LOC101494841	-6.07828	-0.707591	0.00214501
LOC101513290	6.07817	-1.70335	0.000233613
LOC101512241	-6.07197	-2.67155	0.000110059
LOC101515326	-6.07072	0.648363	0.000567376
LOC101511612	-6.07062	0.433098	0.000114713
LOC105851483	6.0694	-2.49941	0.000170628
LOC101493367	-6.06135	-2.67823	0.000197968
LOC101509549	-6.05909	0.867642	0.000338216
LOC101498687	-6.05763	1.40086	7.92154e-05
LOC101511353	-6.05435	-2.67885	0.000154998
LOC101507968	-6.05427	-0.727332	0.000139812
LOC101496429	-6.04177	1.61894	4.30839e-05
LOC101511454	-6.04101	-0.154453	0.000281944
LOC101512324	-6.04073	0.0449265	0.000115239
LOC113784993	6.03514	-1.72457	0.0015112
LOC101513510	6.035	-2.51546	0.00024525
LOC101494812	-6.0349	3.01781	4.58313e-05
LOC101499471	-6.03407	0.300814	0.000151406
LOC101505130	-6.02632	2.88659	2.89882e-05
LOC101508221	-6.02288	-2.69606	0.000113257
LOC101503453	-6.02282	1.47252	4.92153e-05
LOC101509287	-6.02143	1.09791	0.000117277
LOC101502763	-6.01622	0.98664	5.70698e-05
LOC101498510	-6.01529	-2.69799	0.000204151
LOC101511431	-6.01413	-1.90831	0.000218411
LOC101503887	6.01244	0.944072	0.000457249
LOC101510187	-6.00952	-0.178147	0.000874343
LOC101501973	-6.00888	2.56441	3.11792e-05
LOC105851261	6.00855	-1.72955	0.000242324
LOC101512004	-6.00472	-1.92251	0.000297963
LOC101488214	-6.0045	1.98322	0.000647585
LOC101493492	-6.00267	-0.384893	9.24742e-05
LOC101515728	-6.00159	0.430221	0.000342415
NAC66	-6.00105	-1.91464	0.000238216
LOC101500523	-5.99827	-1.08772	0.000999684
LOC101509822	5.99775	6.0342	2.27607e-05
LOC101509145	-5.99747	0.18109	0.000743486
LOC101512577	5.99712	3.43652	0.000172001
LOC101494853	-5.99649	-2.70943	0.0001181
LOC101504006	-5.99509	-2.70833	0.000178021
LOC101500254	5.99477	4.63144	6.72202e-05
LOC101508591	-5.99442	0.0364893	0.000459169
LOC101489865	-5.99214	1.42838	5.24403e-05
LOC101492445	5.99104	5.2803	0.000179867
LOC101510350	-5.98915	-1.55795	0.000515676
LOC101494151	-5.98737	-0.148477	0.000103452
LOC101494036	-5.98316	0.29547	0.000206451
LOC101499863	-5.9807	0.405919	0.000450337
LOC101501394	-5.97904	-2.71892	0.00016007
LOC101509852	-5.97411	-1.31711	0.000828771
LOC101489235	-5.97408	0.454399	0.0123011
LOC101493266	-5.96951	-1.93136	0.000310377
LOC101501194	-5.96908	3.52263	1.92369e-05
LOC101498668	-5.9685	-0.765627	0.000798261
LOC101508329	-5.96424	2.78495	8.15653e-05
LOC101490551	-5.96325	2.36354	0.000105462
LOC101500503	5.96054	1.0227	0.000329144
LOC101504207	5.95948	-0.6067	0.000218411
LOC101497660	-5.95924	-1.56805	0.000934186
LOC101492472	-5.95806	-1.00815	0.0446024
LOC101489636	5.95797	7.72757	1.36461e-05
LOC101501840	-5.95685	-2.72985	0.000149398
LOC101489232	-5.95328	3.41899	1.92369e-05
LOC101494574	-5.95269	-1.92328	0.000503707
LOC101489889	5.95177	2.77587	0.00210863
LOC101515447	-5.94878	-2.39952	0.000218904
LOC101493278	-5.94747	-2.73341	0.000117777
LOC101508479	-5.94251	-1.57942	0.0110697
LOC101514813	5.94194	2.13746	9.82037e-05
LOC101492110	-5.94153	3.21668	2.68217e-05
LOC101504854	-5.9415	-1.94563	0.000245486
LOC101513836	5.94058	-2.56775	0.000112575
LOC101508788	-5.93948	2.3021	4.81474e-05
LOC101499127	-5.93806	0.00795975	0.000110972
LOC101508801	-5.93647	-0.547564	0.000502377
LOC101495027	-5.93188	1.25315	0.000284731
LOC101500220	-5.93165	3.54876	2.07638e-05
ARF2	-5.93018	2.83964	2.38046e-05
LOC101499852	-5.92728	0.831903	0.000239186
LOC101495414	-5.92705	-0.17705	0.000401182
LOC101509665	-5.92437	4.74529	2.09075e-05
LOC101497490	-5.92413	-1.34267	0.000723306
LOC101493106	-5.92324	0.685542	0.000325946
LOC101513557	-5.921	-2.74676	0.000119911
LOC101493258	-5.91966	4.18281	1.65082e-05
LOC101512167	-5.91865	-1.58935	0.000625468
LOC101512421	5.91092	4.86326	1.5201e-05
LOC101504609	-5.90747	4.00472	1.9123e-05
LOC101514769	5.90711	6.53331	1.36461e-05
LOC101493206	5.90483	-1.78887	0.000573335
LOC101503100	-5.90256	2.71311	5.48492e-05
LOC101496510	-5.89944	3.28181	3.6321e-05
LOC101512757	-5.89891	-0.80301	0.000115766
LOC113786263	5.89729	-2.58085	0.000142096
LOC101503271	-5.89667	-0.806773	0.000127239
LOC101499819	-5.89039	2.78854	0.000100683
LOC101497547	-5.8896	-1.95425	0.000546568
LOC101499420	5.88825	0.153932	0.00104535
LOC101489899	-5.88364	1.96368	0.000355125
LOC101513545	-5.88272	1.46553	0.000113062
LOC101493074	5.88109	-1.80681	0.000278956
LOC105852953	5.87878	-2.59731	0.000120434
LOC101496712	-5.87873	5.73013	1.5201e-05
LOC101490283	5.87626	-0.343132	0.00775137
LOC101491827	-5.87284	-0.817191	0.000134706
LOC101490652	-5.8721	1.02941	5.67108e-05
LOC101501352	-5.87049	0.072086	0.000845888
LOC101510982	-5.86779	1.83191	4.8183e-05
LOC101495347	-5.86594	1.44839	0.000120836
LOC101507812	-5.86387	-1.38104	0.000893609
LOC101490458	-5.86323	-1.19054	0.00129599
LOC101489237	5.85629	-1.81483	0.000261505
LOC101493798	-5.85256	0.590143	0.00129734
LOC101504645	5.85022	1.03226	0.000134403
LOC101496848	-5.84551	-1.37684	0.00077402
LOC101491099	-5.83972	3.2302	0.000478552
LOC101514065	-5.839	0.462362	0.000123644
LOC101505453	-5.83684	-0.834895	0.000115292
LOC101491686	-5.83303	-2.7901	0.000142022
LOC101503399	-5.83007	-2.79289	0.000143545
LOC101507114	-5.82839	-1.63368	0.000492242
LOC101495107	-5.82765	0.326	0.000133789
LOC101490437	-5.82133	-1.21472	0.000103739
UGT79B26	-5.82133	2.45418	3.46281e-05
LOC101511785	-5.81874	-0.843397	0.000215797
LOC101494566	5.81856	-0.898412	0.00150073
LOC105852275	-5.81728	-1.44015	0.0007228
LOC101496512	5.81674	-0.306511	9.96116e-05
LOC101500977	-5.81653	-2.01294	0.000730296
LOC101509402	-5.81472	-0.605369	0.000202215
LOC101493403	-5.80758	-2.00974	0.000500557
LOC101510368	-5.80658	-2.80346	0.00013931
LOC101490596	-5.80503	0.31698	0.000594478
LOC101490628	-5.79953	5.02807	1.5201e-05
LOC101512239	-5.79414	1.29455	7.67857e-05
LOC101501081	-5.78976	-1.65819	0.000855437
LOC101514868	5.78838	-1.4793	0.000770957
LOC101507382	-5.78717	0.176178	9.5638e-05
LOC101509031	-5.78086	-2.81673	0.000133991
LOC101508976	-5.78059	2.1779	0.000152319
LOC101504404	-5.77335	3.47698	0.000135088
LOC101499152	-5.77165	1.2335	5.96718e-05
LOC101500588	-5.7681	3.29201	4.59847e-05
LOC101491901	-5.76688	4.3961	3.6321e-05
LOC101506335	-5.76519	-1.09452	0.00194189
LOC101497939	-5.76386	-0.258322	0.00220324
LOC101505842	5.75996	0.183932	0.000669463
LOC101508331	-5.75985	1.28627	9.29009e-05
LOC101502002	-5.75949	0.28205	0.000334958
LOC101496634	-5.75248	0.799935	0.000595762
LOC101502530	-5.75107	-2.83176	0.000136453
NAC32	-5.75007	-2.02902	0.00030949
LOC101508055	-5.74209	1.01103	0.0102989
LOC101494496	-5.73907	2.62886	4.46117e-05
LOC101497191	-5.73886	-1.68179	0.00113643
LOC113785779	-5.73878	3.0974	3.33894e-05
LOC101496927	5.73228	0.253296	0.00174287
LOC101512376	-5.73148	-0.0357375	0.000160442
LOC101496291	-5.72949	1.84545	7.51589e-05
LOC101505503	-5.7264	4.70464	3.36387e-05
LOC101509734	-5.7244	1.64902	4.59847e-05
LOC101500768	-5.72175	4.88148	2.30248e-05
LOC101488979	-5.7217	1.34554	0.000200789
LOC101503054	-5.72036	2.56628	8.52266e-05
LOC101507032	-5.71448	-0.469306	0.000237525
LOC101493740	-5.71429	0.114183	0.00137262
LOC101513914	-5.71128	-0.896593	0.00268345
LOC101509561	-5.71029	2.15776	7.41561e-05
LOC101501223	-5.70558	5.36226	1.5201e-05
LOC101500286	-5.70365	-0.290711	0.000161637
LOC101512213	-5.70342	1.84453	0.000289209
LOC113788018	-5.70322	-0.10523	0.00048927
LOC101499463	5.69848	7.32612	1.36461e-05
LOC101500411	-5.69732	1.04579	0.000111129
LOC101489357	5.69604	0.995427	0.00107077
LOC101513181	-5.69572	-0.340572	0.000734849
LOC101495863	-5.69564	1.44488	5.50619e-05
LOC101512409	-5.69529	0.336835	0.000278956
LOC101499544	-5.69384	-1.27349	0.000143042
LOC101500354	5.69044	2.49477	0.00018292
LOC101496592	-5.6896	-1.27776	0.000140941
LOC101513782	-5.6877	1.18079	0.00022376
LOC101500953	-5.68634	2.40283	6.48626e-05
LOC101491699	-5.68597	7.54236	1.36461e-05
LOC101491926	-5.68408	-0.545735	0.000265161
LOC101488769	-5.6834	2.10169	0.000288188
LOC101499822	-5.67825	-0.337257	0.000307651
LOC101511798	-5.67476	2.07465	3.33894e-05
LOC101493509	5.6724	1.36354	0.000255266
LOC101496903	-5.67233	3.21132	4.32296e-05
LOC101500739	-5.66859	-2.07882	0.000739152
LOC101493265	-5.66832	-1.14122	0.00205524
LOC101505432	-5.6676	0.11493	0.000105515
LOC101494723	-5.66697	-2.0868	0.000378595
LOC101497174	-5.66531	3.12841	3.02082e-05
UGT85H7	-5.66439	1.5511	8.77231e-05
LOC101515257	-5.6612	0.109224	0.000835703
LOC101507952	-5.65691	0.126629	0.000221738
LOC101508579	-5.65441	3.25621	2.54327e-05
LOC101499103	-5.65283	0.806104	9.3977e-05
LOC101495526	-5.652	-1.71781	0.000823385
NAC46	-5.65114	-0.320337	0.00019115
LOC101488810	-5.65064	2.9421	0.000104086
LOC101490630	-5.64849	3.43823	2.22824e-05
LOC101490876	-5.64766	1.11216	0.000562944
LOC101503025	-5.6462	1.50687	7.7702e-05
LOC101503712	-5.64127	3.15676	2.23015e-05
LOC101490893	-5.64078	-2.0956	0.000299074
LOC101513079	-5.6391	3.48794	4.07028e-05
LOC101490058	-5.63781	6.85399	1.82264e-05
LOC101490958	-5.63562	1.91126	3.53292e-05
LOC101490934	-5.63544	0.423197	0.000602304
LOC101506452	5.6337	1.77405	0.000476176
LOC101499062	-5.63342	1.88072	0.000170245
LOC101498424	-5.63263	-0.939914	0.00021668
LOC101514775	5.63115	2.44312	0.000110533
LOC101490484	-5.62859	-0.048674	0.000606465
LOC101492622	-5.62403	2.52776	2.69354e-05
LOC101491166	-5.62364	-1.49636	0.00264517
LOC101490163	-5.6231	0.95283	8.63438e-05
LOC101506157	-5.62102	3.21224	6.15475e-05
LOC101503587	-5.61932	1.94771	3.61277e-05
LOC101496286	-5.61007	-0.0073616	0.000190161
LOC101496879	-5.60938	1.04834	0.00119804
LOC101491857	5.6084	4.63771	0.000140888
LOC101497816	-5.60806	3.60293	1.93294e-05
LOC101503592	-5.60797	-1.71113	0.000636552
LOC101510608	-5.60779	4.61958	1.5201e-05
LOC101515571	-5.60749	-1.74154	0.00108106
LOC101494516	-5.60715	1.8808	0.000563705
LOC101506254	5.60634	7.25724	1.36461e-05
LOC101489396	-5.59845	-2.11829	0.000447084
LOC101497395	-5.59774	0.324115	0.00153555
LOC101507060	-5.59291	-0.387606	0.000390436
LOC101499413	-5.59186	-0.025534	0.000195034
LOC101501822	-5.59044	-1.7628	0.000947359
LOC101509076	-5.58742	2.07963	0.000141269
LOC101501508	-5.58514	3.64565	0.000455631
LOC101508884	-5.58105	-1.77537	0.000622151
LOC101503924	5.58104	2.49295	0.066434
LOC101507305	-5.57988	1.77223	0.0160092
LOC101504778	-5.5674	-0.401758	0.000336082
LOC101512316	-5.56566	-0.18074	0.000727075
LOC101508578	-5.56545	3.19739	7.39465e-05
LOC101515285	5.56401	0.787635	0.000402522
LOC101499628	-5.56261	-1.33912	0.000163177
LOC101514561	-5.56125	0.508004	0.0015807
LOC101509313	-5.55585	-1.76848	0.000805831
LOC101504197	-5.55494	7.08871	4.76085e-05
LOC101515416	-5.55355	1.46	7.95095e-05
LOC101505170	-5.55314	0.965896	8.89669e-05
NAC59	-5.5501	-1.77194	0.000756658
LOC101502401	-5.54287	0.149812	0.00025831
LOC101498114	-5.53679	-1.7767	0.00130059
LOC101490311	-5.53555	-1.35485	0.000135491
LOC101504595	-5.5314	-0.567423	0.00599568
LOC101496310	5.5307	0.232533	0.000187097
LOC101492591	-5.52877	0.241043	0.00117366
LOC101491020	-5.52213	0.585118	0.00185325
LOC101508589	5.51993	-1.97821	0.00103538
LOC101500081	5.51906	2.67223	3.6381e-05
LOC101496478	5.51439	4.19701	1.92369e-05
ARF16	-5.51304	2.27095	3.48033e-05
LOC101491594	5.51275	2.5146	8.81202e-05
LOC101491913	-5.50958	1.31841	0.000628048
LOC101506275	-5.50823	2.32684	0.000160442
LOC101503459	5.50623	-1.20133	0.000414798
LOC101509793	-5.5061	-1.36756	0.000276019
LOC101510502	5.50371	3.50251	0.0100728
LOC101514694	-5.50292	0.324866	0.00142503
LOC101512367	-5.49997	0.368844	0.000335175
LOC101515605	-5.49977	2.31051	4.43468e-05
LOC101501398	-5.49843	1.21115	7.13508e-05
LOC101504909	-5.49495	-0.0616727	0.000557427
LOC113787641	5.4913	-0.2494	0.00645839
LOC101510259	5.49046	-1.6305	0.000660936
LOC101493569	5.48868	3.35425	2.44144e-05
LOC101509714	5.48835	5.50317	1.70548e-05
LOC101504667	-5.48421	-1.01396	0.000198309
LOC101496011	-5.48047	4.55631	0.00166824
LOC101512235	-5.47562	0.376608	0.000445908
LOC101499870	-5.47498	2.15991	8.89669e-05
LOC101511969	-5.47396	-1.81354	0.00087806
LOC101497446	-5.46962	1.26514	0.000115629
LOC101498873	-5.46797	-2.18233	0.000423453
LOC101510300	5.46655	7.09406	1.36461e-05
LOC101504918	5.46468	1.24766	0.000157045
LOC101495591	-5.46423	-2.18532	0.000607429
LOC101506171	-5.4616	1.34387	7.11168e-05
LOC101505965	-5.45853	5.36341	1.5201e-05
LOC101509008	-5.45674	-1.39738	0.00394935
LOC101504714	5.45667	4.71128	2.23015e-05
LOC101498587	-5.45649	0.48649	0.000198855
LOC101498277	5.45586	5.84647	1.5201e-05
LOC101499195	-5.45549	0.824411	0.00013781
LOC101498267	-5.44935	-0.459691	0.000392156
LOC101503868	-5.44885	1.54957	0.000866391
LOC101491929	-5.44819	-0.622923	0.000167117
LOC101499893	5.44374	-0.869229	0.0012516
LOC101503516	5.44353	3.69017	0.000114861
LOC101494776	-5.44225	-2.19327	0.000420675
LOC101492478	-5.43872	4.41046	1.5201e-05
LOC101510798	-5.43744	-1.35619	0.000148659
LOC101493680	-5.43385	2.25941	0.000335714
LOC101509726	-5.4302	-1.83192	0.000741869
LOC101491530	-5.42998	2.69741	3.82946e-05
LOC101500647	5.42655	0.820283	9.74511e-05
LOC101513514	-5.42653	0.461883	0.000108143
LOC105852155	-5.42647	-0.147385	0.0112962
LOC101512812	-5.4239	-2.2069	0.000461438
LOC101495826	5.41761	5.21515	2.20621e-05
LOC101490518	-5.41639	-0.017804	0.000175397
LOC101515435	-5.41624	-0.105646	0.00021919
LOC101493692	5.41564	4.0545	0.0022794
LOC101506904	5.41307	2.27515	0.000234463
LOC101514592	-5.4129	-0.879469	0.00432494
LOC101512201	-5.41194	-2.2111	0.00054612
LOC101506966	5.41062	7.63834	1.5201e-05
LOC101500568	5.40818	1.09424	0.000110962
LOC101498530	-5.4078	-0.0379331	0.000295845
LOC101491038	-5.40056	-0.0186308	0.000186549
LOC101510344	-5.39837	-1.84819	0.000729474
LOC101500848	-5.39509	-1.85024	0.000764984
LOC101510485	-5.39022	1.44545	6.99207e-05
LOC101489405	-5.385	-1.06096	0.000181323
LOC101505647	-5.38419	0.976144	6.28478e-05
LOC101505667	-5.38394	0.943876	7.39465e-05
LOC101509609	5.38368	4.84952	1.5201e-05
LOC101509080	-5.38197	2.18474	5.01262e-05
LOC101502778	-5.37954	6.88963	1.36461e-05
LOC101498041	-5.37649	-0.272513	0.000161675
LOC101514168	5.37474	5.892	1.93294e-05
LOC101515115	-5.3747	-1.06328	0.000858973
LOC101497100	-5.36977	-0.823963	0.000479669
LOC101510904	-5.36397	-1.62099	0.00142121
LOC101493563	5.35876	0.597522	0.00103472
LOC101503251	-5.3586	0.878648	6.43819e-05
LOC101508618	-5.35541	1.07502	8.77483e-05
LOC101490493	-5.35182	-2.23967	0.000393359
LOC101508322	-5.35015	-1.63005	0.00119984
LOC101513799	-5.34605	-1.63106	0.00124315
LOC101494412	5.33721	-0.602256	0.00552722
LOC101489077	-5.33699	1.01026	7.26754e-05
LOC101507417	-5.33526	1.32351	6.41778e-05
LOC101514846	5.33495	0.856225	0.000453668
LOC101509045	-5.33331	1.40482	5.46559e-05
LOC101494568	5.33296	1.89483	8.28056e-05
LOC101490863	-5.33224	7.02631	1.76184e-05
LOC101496624	-5.33193	-1.09247	0.000337159
LOC101507934	-5.32932	-1.45777	0.00216889
LOC101490035	5.32911	0.117677	0.000205601
LOC101513827	5.32759	2.55127	2.8712e-05
LOC101504795	-5.32716	-2.25312	0.0004077
LOC101498806	-5.32685	0.253923	0.000736766
LOC101488789	-5.3261	1.22522	7.96817e-05
LOC101511182	-5.32423	-1.87908	0.000890655
LOC101506766	-5.31917	0.335894	0.000226792
LOC113783905	-5.31917	0.335894	0.000226792
LOC101490232	-5.31908	-1.45445	0.000145385
LOC101493259	-5.31641	2.43755	3.51021e-05
LOC101494472	-5.31566	2.22129	9.73927e-05
LOC101496344	-5.31527	2.09671	0.000120836
LOC101493670	-5.31322	0.945929	6.27346e-05
LOC101496378	5.3125	-2.0859	0.000688745
LOC101508402	-5.31246	-2.26009	0.000475716
LOC101496368	-5.31137	0.945311	0.000111425
LOC101496925	-5.30991	0.437115	0.00102152
LOC101514841	-5.30849	-0.157707	0.000195077
LOC101511938	-5.30815	-2.26342	0.000710884
LOC101493890	-5.30658	2.95368	4.82359e-05
LOC101496490	-5.30538	2.41747	7.59776e-05
LOC101499345	-5.30535	1.00243	0.000162592
LOC101501632	-5.30355	-0.311801	0.000192101
LOC101502959	-5.30179	0.304671	0.000196197
LOC101491931	-5.30119	10.8307	2.16903e-05
LOC101500750	-5.30061	3.19022	5.8391e-05
LOC101495420	5.29859	-0.688196	0.00502393
LOC101493665	-5.29785	-0.517818	0.000256944
LOC101507006	-5.29731	4.3456	1.54143e-05
LOC101509770	-5.29585	0.0588677	0.000282053
LOC105851170	5.29194	-0.694063	0.00467772
LOC101494321	5.28881	4.59655	8.59275e-05
LOC101507255	-5.28127	1.93386	0.000226319
LOC101496629	-5.27955	-0.325373	0.000219063
LOC101509517	-5.27796	-0.0816226	0.000198769
LOC101498387	-5.27725	1.37619	7.11492e-05
LOC101506400	-5.27582	-0.691896	0.000384099
LOC101491391	-5.2757	-2.27708	0.000455475
LOC101496559	-5.27378	-0.175433	0.000210491
LOC101510664	-5.27315	2.47832	9.73611e-05
LOC101512772	-5.27285	1.49775	5.92358e-05
LOC101496084	-5.27197	-1.48413	0.000205405
LOC101501487	-5.27152	-1.48668	0.000152207
LOC101506249	-5.26978	1.72872	4.73672e-05
LOC101496434	-5.26891	0.243491	0.000158028
LOC101506883	-5.26555	0.897482	0.0143545
LOC101509562	-5.2645	-1.12507	0.000454198
LOC101505865	-5.25789	2.20154	3.31012e-05
LOC101491823	5.25758	4.55619	1.5201e-05
LOC101509295	-5.25593	-1.92215	0.00203066
LOC101492760	-5.25333	1.99645	0.00114254
LOC101503553	5.25252	-0.387549	0.000471951
LOC101489481	-5.25233	-1.68152	0.0032391
LOC101512527	-5.25162	0.795651	8.41341e-05
LOC101510843	-5.25114	2.09057	7.39465e-05
LOC101503622	-5.25023	2.83746	2.88881e-05
LOC101492332	-5.24963	-1.12968	0.000214496
LOC101506119	-5.24645	4.38915	1.92369e-05
LOC101500008	-5.24491	-1.16382	0.00351766
LOC101504452	-5.24393	0.996326	0.00205524
LOC101492691	5.24389	1.76975	0.000139812
LOC101494734	-5.24349	-0.762349	0.000356835
LOC101513097	-5.2389	2.67618	0.000118527
LOC101499959	-5.23825	-1.47652	0.00195411
LOC101494129	-5.2365	0.223759	0.000137398
LOC101490358	-5.23079	3.66933	1.94242e-05
LOC101503878	-5.22862	0.485124	0.000109284
LOC101514153	-5.22741	-1.14241	0.000614837
LOC101489906	-5.2271	1.22236	5.70375e-05
LOC101509178	-5.22672	0.569852	0.000736654
ARF22	-5.22655	2.37983	3.0996e-05
LOC101513184	-5.22603	-1.66537	0.00183637
LOC101512534	-5.22564	5.16096	2.15838e-05
LOC101503322	-5.22548	-1.15196	0.00675617
LOC101510840	-5.2242	2.2904	3.0976e-05
LOC101512977	5.22415	2.72093	2.90074e-05
LOC101492038	-5.22359	-1.14663	0.00357227
LOC101493598	-5.22234	0.902416	0.000243384
LOC101511476	-5.22204	2.70094	0.000139513
LOC101496782	-5.21847	0.508035	0.000427899
LOC101505728	-5.21244	1.42264	0.000138518
LOC101490439	-5.20717	1.93203	7.47865e-05
LOC101503302	-5.20283	7.74367	6.74807e-05
LOC101509449	-5.20177	2.30303	3.31012e-05
LOC101515204	-5.2001	-2.20748	0.000685882
LOC101514508	-5.199	-1.15565	0.000230572
LOC101490134	-5.19798	-1.70571	0.00184538
LOC101511463	-5.19727	3.16301	9.49805e-05
LOC101492067	-5.19569	1.35872	5.22223e-05
LOC101513645	-5.19467	-1.15765	0.000347771
LOC101513263	-5.19444	3.45733	2.31267e-05
LOC101492428	5.19436	-1.69792	0.00529099
LOC101490063	-5.19392	4.39576	5.006e-05
LOC101509781	-5.19347	-2.32041	0.000677559
LOC101497105	-5.19116	-0.920159	0.00109671
LOC101505310	-5.18697	6.11404	1.5201e-05
LOC101514014	5.18587	3.21153	5.24403e-05
LOC101514220	-5.18449	0.308544	0.000207532
LOC101512491	-5.18252	1.18806	8.88146e-05
LOC101490065	5.18185	0.745295	0.00378849
LOC101505299	-5.18133	1.7967	7.14256e-05
LOC101515001	-5.1802	1.10374	0.0134341
LOC101507681	5.1778	-0.605917	0.000218265
LOC101497087	5.17529	3.459	9.47206e-05
LOC101502640	-5.1727	-1.71805	0.00143857
LOC101508388	5.17231	4.9629	1.5201e-05
LOC101510219	-5.16933	-0.552621	0.000189787
LOC101492649	-5.16828	2.80821	0.00344781
LOC113786201	5.16805	-2.15869	0.000665592
LOC101501566	-5.16799	-0.557047	0.000862397
LOC101494576	5.15847	1.37013	5.46572e-05
LOC101509293	-5.15576	0.538517	0.000160016
LOC101507623	-5.14382	1.84143	6.34173e-05
LOC101511689	-5.14275	-1.73763	0.00186115
LOC101507582	-5.1416	5.82599	1.92369e-05
LOC101499010	-5.13441	2.73232	3.0976e-05
LOC101503531	-5.13399	0.293475	0.000133755
LOC101501661	-5.13217	0.875204	0.0018655
LOC101500380	-5.13047	5.7717	1.5201e-05
AGPS2	-5.1302	1.60766	0.000189287
LOC101508959	-5.13018	1.44474	8.89669e-05
LOC101492920	-5.12887	1.60747	0.000636344
LOC101498179	-5.12727	0.593577	9.00381e-05
LOC101491651	-5.12332	1.61706	9.61498e-05
LOC101515551	-5.12178	0.0253652	0.000158046
LOC101509633	-5.11699	-1.5646	0.000207821
LOC101491589	5.11679	-0.782465	0.000282194
LOC101492668	-5.11513	1.54332	7.19887e-05
LOC105852724	-5.11471	1.15388	0.000619627
LOC101509454	-5.11405	1.28545	0.000111425
LOC101491005	-5.11168	1.15351	0.00175968
LOC101502708	-5.10701	-0.396095	0.000399839
LOC101505948	-5.10548	0.155112	0.000170103
LOC101507013	5.10489	3.05146	0.00127216
LOC101492882	-5.10474	0.519301	0.000272769
LOC101504086	-5.10389	-0.590318	0.000164984
LOC101493063	-5.10347	-1.35035	0.000228561
LOC101502309	-5.10151	2.90138	5.13932e-05
LOC101514460	-5.09606	-2.36863	0.00053907
LOC101511748	-5.09528	0.828962	0.000548114
LOC101493959	-5.09436	-2.36658	0.00068301
LOC101488514	-5.09317	-1.20859	0.000313874
LOC101497425	-5.09054	0.728194	0.000155431
LOC101498124	-5.08954	3.25436	2.07638e-05
LOC101496945	-5.08799	3.41121	2.79982e-05
LOC101498706	-5.08042	5.49745	2.22824e-05
LOC101490969	-5.07968	-0.63928	0.000590819
LOC101506663	5.07948	-2.20315	0.000507764
LOC101510335	-5.07644	-0.645548	0.000520911
LOC101497349	5.07531	2.57173	0.000405137
LOC101497955	-5.07502	-1.58517	0.000185949
LOC101510015	5.07428	1.557	0.000524153
LOC101493157	5.06881	3.08592	0.000698094
LOC101491082	-5.06672	-0.978099	0.00040875
LOC101509396	-5.06603	-2.00915	0.00130646
LOC101497273	-5.06443	-0.0367391	0.00114279
LOC101491950	-5.0625	0.896978	7.68426e-05
LOC101498973	-5.06189	2.58227	9.56884e-05
LOC101492524	-5.06182	-2.27822	0.000761698
LOC101507312	-5.06109	-0.523171	0.000281015
LOC101513942	-5.05795	-1.32365	0.00538857
LOC101488783	-5.0559	2.36222	5.70698e-05
LOC101499335	-5.05283	-1.22836	0.000270344
LOC101489231	5.05241	0.358128	0.00316497
LOC101490340	5.0515	1.93181	0.000189287
LOC101499987	5.0443	3.32889	9.26538e-05
LOC101507202	-5.04345	-1.60037	0.000183754
LOC101490337	-5.04273	-1.14519	0.00607027
LOC101499398	-5.0386	0.831977	0.000253094
LOC101492919	-5.03698	2.83164	3.80107e-05
LOC101498455	-5.03683	-0.621614	0.000238336
LOC101488859	-5.03642	5.62577	1.5201e-05
LOC101509023	-5.03609	0.820829	0.000223749
LOC101490309	-5.0337	0.976597	0.00278835
LOC101503511	-5.03139	-0.0533913	0.000989698
LOC113787201	5.03125	-1.8697	0.00107077
LOC101498793	-5.02801	-0.448115	0.00104716
LOC101498088	5.02377	5.71107	1.5201e-05
LOC101508768	5.02032	3.30957	5.43771e-05
LOC101500326	-5.01976	-1.00665	0.000996511
LOC101506208	-5.0197	-0.180432	0.000307606
LOC101502242	-5.01829	-2.40624	0.000538909
LOC101488254	-5.01453	-0.825146	0.000489984
LOC101513312	5.01428	6.26004	2.30248e-05
LOC101490289	-5.01384	2.69267	7.49063e-05
LOC101497753	5.01281	-2.23909	0.000547883
LOC101508375	-5.0124	6.59865	1.5201e-05
LOC101511053	-5.00614	-0.207338	0.00199769
LOC101491469	5.0054	3.09553	7.77549e-05
LOC101499159	-5.00399	-0.885589	0.000864507
LOC101503593	-5.00313	3.13357	2.82863e-05
LOC101505337	-5.00256	-1.25073	0.00025325
LOC101494769	5.00062	-0.838783	0.000572355
LOC101508598	-4.99972	0.567083	0.000257049
LOC101510334	4.99266	3.99971	3.70398e-05
LOC101491825	-4.99266	5.37385	4.28738e-05
LOC101510397	-4.99129	1.43075	6.13587e-05
LOC101497620	-4.98947	-2.41922	0.000677559
LOC101513663	-4.98822	5.38485	1.5201e-05
LOC101491142	-4.98428	2.32634	0.000736588
LOC101501300	-4.98159	-0.646901	0.000580712
LOC101494961	-4.97969	3.37712	0.00165813
NAC01	-4.97641	0.897222	0.000723501
LOC113784672	4.97602	-1.46864	0.000812
UGT73P7	-4.97461	5.23136	3.42371e-05
LOC101498442	-4.974	0.828084	0.000335159
LOC101491907	4.97383	2.19145	0.000110533
LOC101508118	-4.97131	0.309179	0.000434988
LOC101497605	-4.9673	-0.959984	0.000516762
LOC101493364	-4.96647	-0.902266	0.000186807
LOC101505376	-4.96646	2.4118	7.20612e-05
LOC101510705	4.96619	2.33606	3.77641e-05
LOC101514788	-4.96581	0.887569	0.000142864
LOC101503897	-4.96026	2.10986	7.54084e-05
LOC101498812	-4.96012	-1.00357	0.000435446
LOC101507777	-4.95945	3.12194	9.6549e-05
LOC101508159	-4.95893	-0.420519	0.000186647
LOC101499502	-4.95793	0.0278166	0.000192212
LOC101497589	-4.95754	2.26445	4.32296e-05
LOC101488941	-4.94938	2.56524	0.000113762
LOC101507026	-4.94655	0.0428491	0.000698594
LOC101500679	-4.94429	2.18025	5.46559e-05
LOC101490322	4.94254	4.89645	3.18124e-05
LOC101513860	-4.94141	-2.07761	0.00141102
LOC101514350	-4.94052	-1.65611	0.0047677
LOC101508048	-4.93937	-1.28506	0.000913742
LOC101505560	-4.93898	-1.28446	0.000285334
LOC101502143	-4.93109	1.13512	0.000421947
LOC101514762	-4.93002	0.336648	0.000130715
LOC101509744	-4.92662	2.38637	0.00431364
LOC101493121	-4.92661	3.86572	0.000174969
LOC101502073	-4.92542	4.65278	1.5201e-05
LOC101497591	-4.92432	0.070511	0.000123887
LOC101515075	-4.92315	4.85977	1.94159e-05
LOC101497331	4.92295	0.735505	0.000123784
LOC101497989	4.92295	0.735505	0.000123784
LOC101513338	-4.91635	4.11092	3.64242e-05
LOC101489718	4.91426	3.48384	6.28875e-05
LOC101493000	-4.91404	1.38793	7.39784e-05
LOC101488763	-4.91396	0.328569	0.00010441
LOC101506924	-4.90921	-1.84806	0.00326549
LOC101506704	-4.90736	0.179653	0.000224367
LOC101505071	-4.90674	-0.678299	0.0116549
LOC101500718	-4.90503	-0.266252	0.000328713
LOC101496905	4.90292	3.91488	2.22297e-05
LOC101493674	-4.90243	-0.516907	0.000325572
LOC101501577	-4.90222	5.30323	1.5201e-05
LOC101499698	-4.90088	1.68598	0.000198769
LOC101504054	-4.89925	-2.46628	0.000605313
LOC101513988	-4.89794	1.92391	0.000133005
LOC101496583	-4.89608	0.423488	0.00012362
LOC101491261	-4.89466	1.25927	0.000173743
LOC101490241	-4.8946	-1.31198	0.00468505
LOC101500088	-4.88927	-2.10369	0.00160071
LOC101499230	4.88682	2.50571	0.000269104
LOC101512313	-4.8868	2.14882	5.7617e-05
LOC101502893	-4.88198	-1.31679	0.000251937
LOC101496390	-4.87867	0.655135	0.0011679
LOC101512475	-4.87861	1.83824	5.58515e-05
LOC101489223	-4.87782	3.73868	2.07638e-05
LOC101508189	4.87592	4.83743	1.5201e-05
LOC101497428	4.87553	3.99755	1.94242e-05
LOC101506420	-4.87321	1.48045	5.42907e-05
LOC101498698	4.86976	6.31822	1.5201e-05
LOC101502833	-4.8692	-0.288558	0.000175478
LOC101510391	-4.8688	-1.87101	0.00200456
LOC101504998	4.86254	3.14582	2.86754e-05
LOC101505183	-4.86212	5.77385	4.48781e-05
LOC101507190	-4.86203	-0.896208	0.000887458
LOC101501259	-4.86188	1.02905	0.00159049
LOC101505738	-4.86045	0.831727	0.0001275
LOC101509559	4.8582	0.433591	0.000342758
LOC101514445	-4.85319	2.10239	0.000560145
LOC101511650	-4.85187	-0.540104	0.0223821
LOC101488786	-4.85175	0.198954	0.00165813
LOC101500894	-4.8508	4.55733	4.72891e-05
LOC101491746	-4.84947	-1.69677	0.000220189
LOC101513096	-4.84835	0.759165	0.000115723
LOC101500012	-4.84211	-1.27149	0.000735496
LOC101491315	-4.84042	3.93958	4.1443e-05
LOC101500586	-4.84028	1.57327	8.60458e-05
LOC101504540	-4.83848	3.03411	2.38046e-05
LOC113786178	-4.83744	1.995	7.56436e-05
LOC101498747	-4.83707	0.0786939	0.0027307
LOC101511411	-4.83436	-0.544789	0.000276894
LOC101497230	-4.83417	3.16724	4.45146e-05
LOC101499326	4.83182	5.52368	2.16903e-05
ARF11	-4.82888	2.68387	2.82863e-05
LOC101494512	-4.82702	2.9107	2.80912e-05
LOC101506607	-4.82662	-0.0968409	0.000756738
LOC101510400	-4.82274	-0.773381	0.000673071
LOC101493910	-4.82058	1.35719	7.51589e-05
LOC101504160	4.81881	1.74816	0.000186549
LOC101501170	-4.8183	0.0186281	0.000186432
LOC101500257	-4.81688	2.51143	4.31536e-05
LOC101510445	-4.81344	-0.920054	0.00262721
LOC101501760	-4.81301	0.301016	0.000949728
LOC101506783	4.81187	4.64768	0.000157596
LOC101498534	-4.81171	-0.406158	0.000347533
LOC101494308	4.81147	3.61279	2.53888e-05
LOC101504441	-4.81139	1.21238	0.000107659
LOC101488632	-4.81065	-0.015788	0.000280319
LOC101503162	-4.80934	-0.269808	0.0006116
LOC101510433	-4.8064	0.264743	0.000125073
LOC101509020	-4.8039	-0.561936	0.00121509
LOC101503605	-4.802	-0.176506	0.000218904
LOC101488711	4.80188	2.41847	0.000228547
LOC101513690	4.80028	4.79528	1.5201e-05
LOC101507849	-4.79948	0.415326	0.000402522
LOC101490474	-4.79632	2.89293	7.3622e-05
LOC101495393	-4.79449	-0.389973	0.00349916
LOC101513877	4.79294	9.05116	7.56436e-05
LOC101512893	-4.79179	4.53483	2.91424e-05
LOC101499182	-4.79039	-0.430718	0.0102228
LOC101498784	-4.78826	-0.747331	0.000290082
LOC101515509	-4.78482	1.06983	0.000243821
LOC101505684	-4.78438	1.48475	5.8149e-05
LOC101501903	-4.78229	2.23363	8.06204e-05
LOC101513631	-4.78123	-2.15749	0.00146193
LOC101507078	-4.77945	-0.99617	0.000355169
LOC101497658	-4.77944	2.63112	3.38324e-05
LOC101496728	-4.77913	1.18228	0.000227326
LOC101511168	-4.77805	-0.429726	0.00209006
LOC101494325	4.77668	2.75439	4.0109e-05
LOC101496581	4.77631	-1.1943	0.000355169
LOC101492155	-4.77608	3.19133	0.000253296
LOC101509548	-4.77557	4.50838	4.11721e-05
LOC101503011	-4.77542	2.99126	2.75341e-05
LOC101507321	-4.7732	2.86243	3.6381e-05
LOC101500098	4.773	1.32714	0.000166767
LOC101509372	-4.77126	-1.37079	0.000423353
LOC101506580	4.77019	9.08037	1.5201e-05
LOC101504360	-4.76996	0.256084	0.000162156
LOC101498436	-4.76878	0.381351	0.000225143
LOC101515370	-4.7667	4.96589	5.08417e-05
LOC101499785	-4.7663	0.791954	0.000126535
LOC101492700	-4.76567	3.82848	1.87826e-05
LOC101499056	4.76463	1.26796	0.000146195
LOC101506949	-4.76038	-1.13147	0.000599005
LOC101503415	-4.75892	2.11404	9.87359e-05
LOC101512722	-4.75829	1.05653	0.000191623
LOC101511904	-4.75708	-0.266957	0.000228547
LOC101515371	-4.75232	-0.200483	0.000267805
LOC101505246	4.751	4.02467	2.21551e-05
LOC101491522	-4.74683	2.32862	3.4182e-05
LOC101512139	-4.74621	-1.38158	0.000413058
LOC101513524	4.74542	5.58848	1.92136e-05
LOC101494080	-4.7429	1.92026	0.000782962
LOC113785792	4.74036	-1.47367	0.00380611
LOC101498213	-4.739	1.78361	9.79152e-05
LOC101507584	-4.73672	3.92671	1.74507e-05
LOC101509414	-4.73571	-2.15943	0.00164765
LOC101498247	4.73339	1.45184	8.28056e-05
LOC101499891	-4.73298	2.23219	7.39465e-05
LOC101500231	-4.7293	-0.0299509	0.000253296
LOC101498112	4.72548	4.73545	3.88974e-05
LOC101501711	4.72503	1.39323	0.000108971
LOC101505014	-4.72481	-0.786771	0.000478864
LOC101500107	4.72271	2.8656	3.11272e-05
LOC101503092	-4.72142	-0.176535	0.000202546
LOC101503354	-4.72108	-0.977016	0.000859205
LOC101496334	-4.72024	0.100806	0.000273899
LOC101501337	4.71422	7.65579	3.01361e-05
LOC101509674	4.71397	2.52053	3.30754e-05
LOC101494343	-4.71381	2.84647	0.000421728
FTA1	-4.71361	-1.40041	0.00137741
LOC101508624	-4.71292	1.02291	0.000382995
LOC101500055	-4.71236	-0.332926	0.000404386
LOC101500157	-4.71064	1.618	0.000197737
LOC101507760	4.70988	1.23783	0.00441441
LOC101501942	-4.70929	-2.19253	0.00180069
LOC101511373	-4.70902	1.17258	0.000107749
LOC101501472	-4.70841	0.807196	0.000353384
LOC101501505	-4.7079	0.274407	0.000131943
LOC101505554	-4.70503	1.6289	0.00014511
LOC101498813	-4.70484	1.3042	7.25955e-05
LOC101497871	-4.70431	-1.0326	0.000225143
LOC101503343	-4.70338	-1.66236	0.00360657
LOC101503782	4.6983	1.35876	0.000175478
LOC101497510	-4.69758	5.20214	1.5201e-05
LOC101493565	-4.69673	0.959419	0.000124421
LOC101510644	-4.69672	1.25255	0.000155436
LOC113787012	4.69631	-1.20428	0.00599035
LOC101488392	-4.69519	1.56885	0.000884547
LOC101497940	-4.69425	-1.86387	0.00550813
LOC101511447	-4.69372	1.79982	0.000123644
LOC101508158	-4.69146	1.8703	8.41341e-05
LOC101509118	-4.68694	4.94088	1.89519e-05
LOC101499536	-4.68305	4.70251	1.70548e-05
LOC101494653	-4.68264	5.45226	1.5201e-05
LOC101498780	-4.68245	-1.7903	0.000312981
LOC101511524	-4.68118	-1.04521	0.000237306
LOC101513844	-4.68005	1.23445	0.00012524
LOC101492421	-4.67869	3.86003	5.14223e-05
LOC101510778	-4.67741	3.55753	3.46281e-05
LOC101506615	-4.67651	0.0723348	0.00032615
LOC101504823	-4.67481	-1.63976	0.00858853
LOC101512908	-4.673	0.227356	0.00332167
LOC101511885	-4.66855	-1.79012	0.00336829
LOC101490600	-4.6674	-1.45806	0.00666601
LOC101506280	-4.66496	0.957776	0.000353907
LOC101494492	-4.66401	-1.82741	0.00486905
LOC101513497	4.66228	6.66347	2.33821e-05
LOC105852425	-4.65929	-1.53472	0.00547437
LOC101497656	-4.65849	2.68061	5.7617e-05
LOC101489705	-4.65776	0.304847	0.000698049
LOC101512468	-4.65733	-0.147551	0.00145474
LOC101497267	-4.65423	-1.18641	0.000913218
LOC101513953	4.65327	2.03315	0.000127897
LOC101493067	4.65319	3.12622	2.64967e-05
LOC101498661	-4.65113	-0.637109	0.000592698
LOC101504663	-4.64932	-1.52016	0.00779033
LOC101503422	-4.64742	-1.75665	0.000345695
LOC101513274	4.64719	2.68654	7.33124e-05
LOC101488830	-4.6452	-0.640006	0.000289234
LOC101498315	-4.64403	3.59246	1.90569e-05
LOC101502374	-4.64379	1.35165	7.25031e-05
LOC101490955	-4.64025	0.414258	0.000328713
LOC101493975	-4.63918	2.56872	0.00133652
LOC101509766	4.6324	-0.660075	0.000487036
LOC101492260	-4.6323	1.32022	0.00546835
LOC101489135	-4.63036	2.41487	5.20151e-05
LOC101497448	4.62551	1.35846	0.00881109
LOC101489887	4.62536	2.28336	0.000112651
LOC101500664	-4.62478	-0.831283	0.000328713
LOC101512629	-4.62386	1.22579	8.3786e-05
LOC101508083	-4.62198	1.69048	4.73672e-05
LOC101493471	4.62018	-0.838037	0.0152755
LOC101501670	-4.61873	0.280965	0.00103263
LOC101510755	-4.61728	-1.20616	0.00069212
LOC101492254	4.61629	0.630912	0.00014379
LOC101503641	4.61176	8.67724	2.20621e-05
ACTIN	4.61174	8.12811	1.70548e-05
LOC101494020	-4.60644	4.11907	0.000133197
LOC101489791	-4.60539	0.0472506	0.000313818
LOC101505073	4.60263	2.88732	2.87092e-05
LOC101492978	-4.60219	1.98077	7.0529e-05
LOC101493532	4.60021	0.978643	0.000415963
NAC39	-4.59918	-1.45807	0.000496923
LOC101497761	4.59759	2.14715	0.000132673
LOC101501072	-4.59696	2.10855	0.000297888
LOC101494781	-4.59584	0.805708	9.68005e-05
LOC101496803	4.59535	5.2135	1.5201e-05
LOC101492756	4.59414	-0.111401	0.00381627
LOC101490225	-4.59412	-0.891546	0.00740821
LOC101500036	4.59313	0.559422	0.00021866
LOC101496294	-4.59262	0.280047	0.00015726
LOC101497588	-4.59168	0.847262	0.000306081
LOC101494940	-4.59124	-1.21867	0.000591341
LOC101490727	-4.58913	0.580926	9.94298e-05
LOC101491429	-4.58453	1.40499	8.32754e-05
LOC101506472	-4.58426	2.35132	0.000866248
LOC101511221	-4.58057	0.247147	0.000176614
CAMKK4	-4.57903	-1.22405	0.00132826
LOC101492697	-4.57387	0.580194	0.000142864
LOC101493807	4.5734	3.9579	2.04845e-05
LOC101493836	-4.57311	1.35459	7.83327e-05
LOC101503040	-4.57311	1.35459	7.83327e-05
LOC101500630	-4.56968	-1.10391	0.000254287
LOC101513073	-4.56884	1.00178	0.000335968
LOC101508545	-4.56732	-0.305431	0.000693231
LOC101490624	-4.56252	1.55723	0.000110533
LOC101503489	4.55878	6.90873	1.5201e-05
LOC101514353	-4.55696	2.49836	3.35239e-05
LOC101504555	-4.55524	0.423518	0.000178251
LOC101498428	-4.55179	3.01839	2.87644e-05
LOC101499251	4.55111	5.52389	0.000129489
LOC101504608	-4.55101	2.43225	4.91137e-05
LOC101513168	-4.55017	0.807843	0.000503779
LOC101494491	-4.54345	2.31884	0.000229727
LOC101492328	-4.54111	5.08306	1.5201e-05
LOC101499781	-4.54	2.65962	3.66832e-05
LOC101503869	-4.53984	-2.24005	0.00191548
LOC101513834	4.53944	4.38581	0.000212721
LOC101490587	-4.53931	-0.121965	0.000169633
LOC101511261	-4.5383	-0.691306	0.000386181
LOC101494898	4.53639	0.72336	0.000204835
LOC101514830	-4.5361	0.892139	0.000343282
LOC101507901	-4.5333	1.20047	0.000155431
LOC101493777	-4.53268	2.5281	0.000297934
UGT85K8	4.5322	-1.31357	0.00106991
LOC101488431	-4.53199	2.29994	5.3472e-05
LOC101514518	-4.53012	0.39934	0.000701334
LOC101499955	-4.52999	0.468348	0.00482061
LOC101489119	4.52705	6.58783	1.36461e-05
LOC101511214	-4.52651	-2.0417	0.0038931
LOC101505878	-4.52123	1.95355	0.000767582
LOC101506581	-4.52073	0.548383	0.000256789
LOC101509308	-4.51702	0.401122	0.000238304
LOC101491954	4.51619	3.09924	3.30754e-05
LOC101494028	-4.51548	2.42534	0.000625048
LOC101498502	4.51372	1.66445	0.000315912
LOC101493672	4.51372	0.430187	0.000444008
LOC101498498	4.51353	6.34565	9.62467e-05
LOC101508987	-4.51314	2.51511	0.000117363
LOC101493870	4.51314	-1.69145	0.000312411
LOC101511268	-4.51201	0.545564	0.000665548
LOC101492998	-4.51163	1.37251	0.0473837
LOC101510636	4.50984	-1.69698	0.000285613
LOC101515352	4.50843	4.95767	2.22824e-05
LOC101489760	4.50711	6.07661	0.000111425
LOC101500564	-4.50677	2.17914	8.58005e-05
LOC101497741	4.50529	3.60503	7.39784e-05
LOC101494364	4.50242	1.73093	0.000241351
LOC101504852	4.50234	2.26251	5.8391e-05
LOC101500266	-4.50214	-0.474236	0.000282194
LOC101499150	-4.50009	1.09645	0.000111425
LOC101492630	-4.49994	2.49922	0.000180961
LOC101505555	-4.49503	7.74271	0.000396357
LOC101511633	-4.49464	-0.935994	0.00177708
LOC101500868	-4.49459	0.751562	0.00086153
LOC101495282	-4.4898	-0.0281196	0.000220976
LOC101490177	-4.48963	1.22561	0.000132852
LOC101511740	-4.48846	1.77994	5.34865e-05
LOC101508259	-4.48785	2.1104	7.67104e-05
LOC101505186	-4.48494	0.524762	0.000206838
LOC101508735	-4.48394	2.61943	0.00014576
LOC101510499	-4.48314	6.74703	1.9123e-05
[truncated: 2,830 more rows]

## Sheet: Supplementary Table 5
Supplementary Table 5. Preferntial expression of genes in root hairs (RH) under low phosphorus conditions
geneID	logFC	AveExpr	adj.P.Val
LOC101506963	-13.242	0.995306	0.000678469
LOC101492853	-12.8508	0.799746	0.000678469
LOC101491054	-12.7754	0.761858	0.000678469
LOC101501710	-12.2653	1.29628	0.000678469
LOC101494594	-12.2379	0.49357	0.00201507
LOC101495138	-11.8089	1.43731	0.000892857
LOC101506419	-11.7618	0.254878	0.000678469
LOC101512270	-11.5939	0.171133	0.000678469
LOC101512323	-11.4865	4.03806	0.000784315
LOC101502259	-11.3736	2.25349	0.000678469
LOC101514796	-11.1635	0.748278	0.0013424
LOC101504169	-11.1092	-0.0679981	0.0031215
LOC101511407	-11.1039	-0.0710191	0.00230429
LOC101508220	-11.0142	0.674631	0.000678469
LOC101514862	-10.9831	2.75332	0.00117701
LOC101495357	-10.9494	2.36661	0.00116769
LOC101503344	-10.9303	-0.158192	0.00108625
LOC101498300	-10.9148	-0.16557	0.00129903
LOC101515474	-10.9075	2.14278	0.00235673
LOC101497328	-10.886	-0.185269	0.00078493
LOC101492117	-10.8423	-0.199637	0.00348717
LOC101498384	-10.8078	1.97292	0.000678469
LOC101505722	-10.7824	2.50683	0.000708286
LOC101507843	-10.7734	-0.233945	0.0030325
LOC101497248	-10.7723	-0.239124	0.000678469
LOC101513453	-10.648	-0.303281	0.000678469
LOC101514838	-10.543	1.96267	0.000701394
LOC101495194	-10.5245	-0.360604	0.000779108
LOC101497677	-10.4609	0.400357	0.00137474
LOC101502100	-10.4306	0.382916	0.0022204
LOC101511510	-10.3397	-0.455354	0.000678469
LOC101505175	-10.318	0.327321	0.00290166
LOC101491433	-10.2758	-0.486869	0.000678469
LOC101512742	-10.2675	3.04292	0.000854479
LOC101510333	-10.2673	-0.487136	0.000903327
LOC101496782	-10.2411	-0.501847	0.000704079
LOC101492174	-10.2074	0.269891	0.000775892
LOC101501922	-10.1991	-0.538087	0.00302622
LOC101515153	-10.1152	-0.547155	0.0173234
LOC101507545	-10.0362	-0.602118	0.000784315
LOC101491829	-10.0344	-0.597689	0.00202218
LOC101499501	-10.0253	1.341	0.000678469
LOC101488451	-9.96903	1.92248	0.000789679
LOC101504218	-9.96771	0.149778	0.000678469
LOC101493648	-9.95626	1.67452	0.000741008
LOC101495793	-9.95106	6.35542	0.000911913
LOC101511454	-9.92858	-0.662838	0.000678469
LOC101508475	-9.91255	-0.658801	0.00146664
LOC101497184	-9.90837	0.114923	0.0056759
LOC101492904	-9.90392	0.114492	0.000784315
LOC101492260	-9.90003	1.05314	0.00122427
LOC101510017	-9.88857	-0.69757	0.0026199
LOC101495335	-9.87443	-0.700115	0.00127408
LOC101505734	-9.8505	0.702366	0.00114713
LOC101491474	-9.84644	-0.705245	0.000678469
LOC101499448	-9.84286	0.877089	0.0085978
LOC101509740	-9.8183	1.65785	0.00189581
LOC101508387	-9.79941	-0.722909	0.000678469
LOC101504756	-9.78733	-0.73348	0.000678469
LOC101501958	-9.78607	-0.7349	0.000678469
LOC101514610	-9.75727	-0.743972	0.000678469
LOC101495328	-9.74345	0.568017	0.00119019
LOC101493444	-9.74002	0.0383636	0.000752921
LOC101499393	-9.72629	0.63702	0.000918236
LOC101515211	-9.72387	0.0319267	0.00125335
LOC101507529	-9.71359	-0.756537	0.00131358
LOC101488348	-9.69733	0.629197	0.00105081
LOC101499927	-9.68146	0.800725	0.000789679
LOC101511691	-9.66971	1.95462	0.000678469
LOC101492128	-9.66896	-0.789092	0.000678469
LOC101494374	-9.66319	0.00593528	0.00525531
LOC101494837	-9.66083	1.58127	0.000870763
LOC101508047	-9.63829	-0.0140714	0.000720573
LOC101507213	-9.62987	1.38506	0.000678469
LOC101492181	-9.60893	-0.812383	0.00080092
LOC101493943	-9.59254	-0.842551	0.00103573
LOC101511467	-9.56902	-0.840085	0.000678469
LOC101491798	-9.5618	-0.867847	0.00284931
LOC113788050	-9.54303	-0.0601951	0.000752921
LOC101497757	-9.54139	-0.856952	0.000678469
LOC101513566	-9.52419	0.299344	0.000913109
LOC101502234	-9.51906	-0.872633	0.000678469
LOC101510669	-9.50326	-0.86119	0.00105081
LOC101491581	-9.49978	0.299252	0.0026217
LOC101506539	-9.49742	0.707101	0.000678469
LOC101491285	-9.49414	-0.86686	0.000932815
LOC101514150	-9.49265	-0.873121	0.000678469
LOC101489409	-9.48501	-0.88457	0.000678469
LOC101501856	-9.48118	-0.0955946	0.000720573
LOC101489140	-9.4494	1.98996	0.00181263
LOC101505048	-9.44525	0.262122	0.00322025
LOC101498945	-9.43991	-0.888361	0.00159411
LOC101494226	-9.42231	-0.111866	0.00112163
LOC101502785	-9.41751	0.241602	0.00160613
LOC101512262	-9.40514	0.660506	0.000678469
LOC101508312	-9.3938	4.00721	0.000678469
LOC101497947	-9.38619	-0.870516	0.0554345
LOC101505114	-9.37982	-0.13814	0.00141468
LOC101507211	-9.33597	-0.157787	0.00194193
LOC101507029	-9.33049	-0.169979	0.000701394
LOC101507044	-9.29991	-0.982475	0.000678469
LOC101496114	-9.2913	-1.00447	0.00205258
LOC101490429	-9.27169	-1.00156	0.000779108
LOC101504159	-9.26593	-0.981134	0.00080382
LOC101493939	-9.25596	1.37937	0.00070494
LOC101508958	-9.24927	-0.994175	0.000678469
LOC101505602	-9.24613	-0.998754	0.000678469
LOC101511904	-9.24295	-0.222581	0.00199967
LOC101509727	-9.22966	-1.02078	0.00070896
LOC101514717	-9.2175	0.144043	0.000966065
LOC112935916	-9.21723	-1.00088	0.00109298
LOC101491505	-9.20388	-1.03345	0.00070494
LOC101500074	-9.18668	-1.03862	0.000678469
LOC101493474	-9.18364	-0.260786	0.00662931
LOC101502257	-9.16471	-1.04501	0.000678469
LOC101501552	-9.16265	-1.04204	0.000678469
LOC101500447	-9.12035	2.92285	0.00139534
LOC101490241	-9.10408	-1.07342	0.000678469
LOC101495365	-9.1036	-1.06161	0.000793926
LOC101505014	-9.10142	-0.288307	0.0008724
LOC101494616	-9.09586	0.327901	0.00188329
LOC101490225	-9.09584	-1.08799	0.00070494
LOC101513713	-9.09344	-0.285295	0.000752921
LOC101492144	-9.08349	-1.07019	0.000859548
LOC101488230	-9.08028	-1.08597	0.000678469
LOC101514828	-9.07967	1.28784	0.00887719
LOC101505333	-9.05837	-1.12145	0.00162635
LOC101513533	-9.05254	-1.11254	0.000779108
LOC101504848	-9.04755	0.852718	0.00205144
LOC101507264	-9.04396	2.15473	0.00455899
LOC101499571	-9.03839	-1.09319	0.000809937
LOC101499852	-9.01901	0.61353	0.00154578
LOC101513932	-9.00936	0.832941	0.000678469
LOC101497031	-9.00147	2.18938	0.00216398
LOC101489109	-8.99844	-1.11469	0.000775647
LOC101503078	-8.98272	-1.12681	0.000678469
CA-EXPA4	-8.95733	0.807479	0.00107264
LOC101494403	-8.95428	-1.15482	0.000678469
LOC101500806	-8.95205	-1.13975	0.00070896
LOC101490071	-8.94372	-0.348172	0.00244908
LOC101507560	-8.93017	-0.368672	0.000729563
LOC101510689	-8.92812	-1.18309	0.00115164
LOC101513448	-8.9235	1.96938	0.000787317
LOC101514728	-8.90891	-1.16415	0.000678469
LOC101490192	-8.90077	0.407897	0.00214421
LOC101506441	-8.89778	-1.15311	0.00152839
LOC101504874	-8.88312	3.55591	0.000851451
LOC101490024	-8.87028	2.38873	0.000678469
LOC101512657	-8.8589	-0.387398	0.00418059
LOC101505432	-8.81733	-0.423371	0.000768831
LOC101502149	-8.81444	1.77357	0.000678469
LOC101497692	-8.81106	-0.422871	0.000863939
LOC101512335	-8.80601	-1.21013	0.000776448
LOC101492948	-8.7941	-1.21067	0.000964831
LOC101504232	-8.79404	-1.20707	0.00121838
LOC101495692	-8.79319	0.729292	0.00389101
LOC101502929	-8.79231	-1.23646	0.000678469
LOC101495980	-8.78489	-0.438789	0.000741612
LOC101494427	-8.78198	-1.21916	0.000865794
LOC101505181	-8.76916	0.344848	0.00080092
LOC101493080	-8.74935	-1.25581	0.000678469
LOC101510137	-8.74857	-1.23732	0.000797995
LOC101498067	8.7454	-1.40621	0.000854204
LOC101501078	-8.74426	-1.2327	0.00114224
LOC101491340	-8.72679	1.27361	0.00156642
LOC101512254	-8.7194	0.685913	0.000752921
LOC101509549	-8.69991	0.311959	0.00122254
LOC101509726	-8.69202	-0.132338	0.00279933
LOC101489412	-8.68079	-1.2515	0.00279102
LOC101497191	-8.66471	-1.31727	0.00121298
LOC101494307	-8.66393	-1.29396	0.000678469
LOC101509101	-8.63631	0.746389	0.00261613
LOC101514874	-8.63074	-0.495518	0.00459753
UGT85K8	8.62782	-1.48921	0.000701394
LOC101503825	-8.62705	-1.32711	0.000784315
NAC44	-8.59518	-1.3362	0.000678469
LOC101498489	-8.59151	0.713371	0.00311179
LOC101497344	-8.58764	-1.3277	0.000678469
LOC101511421	-8.58686	0.615661	0.00264075
LOC101488287	-8.58648	-1.3258	0.000678469
LOC101507578	-8.58086	0.25222	0.000713713
LOC101506380	-8.57976	-0.544639	0.000752921
LOC101491502	-8.57058	-0.513142	0.0130198
LOC101504974	-8.56596	-0.17115	0.00242912
LOC101498799	-8.56018	-0.547567	0.000752921
LOC101499956	-8.55662	0.235352	0.000678469
LOC101506453	-8.55292	1.54213	0.00211482
LOC101499659	-8.5459	-1.32774	0.00138966
LOC101514694	-8.54379	0.373486	0.0018314
EXPA1	-8.54372	0.88262	0.0279733
LOC101496637	-8.54199	1.77783	0.000678469
LOC101503274	-8.54135	0.60524	0.00520641
LOC101513128	-8.53662	1.20447	0.00619091
LOC101499570	-8.5342	-0.210353	0.00175119
LOC101495903	-8.53003	-0.546444	0.00346672
LOC101501750	-8.52892	-0.198626	0.000932815
LOC101506508	-8.52824	2.26643	0.0014582
LOC101506745	-8.52346	0.362057	0.00184034
LOC101506459	-8.52323	0.591678	0.000960217
LOC101514349	-8.51475	-0.566513	0.00099283
LOC101492649	-8.50873	3.39395	0.000678469
LOC101499461	-8.50547	4.17203	0.000678469
LOC101500507	-8.50307	-0.54411	0.0171375
LOC101510263	-8.50041	1.63578	0.000932815
LOC101510267	-8.49905	1.18893	0.000887314
LOC101495470	-8.49803	-0.582316	0.000779108
LOC101496477	-8.48347	-1.42765	0.00381731
LOC105852483	-8.47515	-1.33755	0.00723901
LOC101488293	-8.46087	-0.603455	0.000773471
LOC101488776	-8.45161	3.49953	0.000678469
LOC101504395	-8.4511	0.553041	0.000678469
LOC101489303	-8.44664	-1.45116	0.00498213
LOC101509494	-8.44028	-0.627018	0.00112371
LOC101492980	-8.42914	-0.613614	0.000821624
FTA2	8.42599	-1.59001	0.000678469
LOC101497267	-8.41813	-1.41316	0.000678469
LOC101510491	-8.41463	1.82804	0.000678469
LOC101488392	-8.40866	1.93616	0.000701394
LOC101493058	-8.40277	-1.44155	0.000840999
LOC101511809	-8.40149	-0.632871	0.000774368
LOC101504904	-8.40025	-1.42735	0.000678469
LOC101490455	-8.39952	3.28967	0.00631867
LOC101496550	-8.39866	0.769096	0.000775647
LOC101495345	-8.38944	-0.637346	0.000778021
LOC101500657	-8.38786	-0.625023	0.0014439
LOC101489465	-8.38514	0.519977	0.000678469
LOC101496767	-8.38282	0.433471	0.00290395
LOC101488805	-8.38201	-1.42677	0.000688993
LOC101502479	-8.38185	-1.47216	0.00250806
LOC101489811	-8.36843	-1.43901	0.000678469
LOC101490663	-8.368	-1.46123	0.000911913
LOC101507721	-8.36516	-0.641423	0.000905232
LOC101491471	-8.36357	-1.43178	0.000752921
LOC101501254	-8.36169	-0.293305	0.00130032
LOC101505350	-8.3481	-1.45135	0.000678469
LOC101497782	-8.33754	-0.665713	0.000779108
LOC101503048	-8.33607	-1.48938	0.00176923
LOC101488300	-8.33002	0.495536	0.000849397
LOC101490972	-8.32186	0.124273	0.000821913
LOC101501661	-8.31742	1.5198	0.000729305
LOC101500936	-8.30908	0.484287	0.000741008
LOC101493084	-8.29196	0.897165	0.000777849
LOC101512493	-8.28878	-1.47421	0.000678469
LOC101490796	-8.28313	-1.52247	0.00253415
LOC101513111	-8.283	-1.48086	0.000678469
LOC101505554	-8.28276	1.26335	0.00259836
LOC101502096	-8.28095	-1.46792	0.000878848
LOC101489668	-8.2787	0.0941579	0.000773471
LOC101488457	-8.27665	-1.50267	0.000784315
LOC101493798	-8.27487	1.25611	0.000678469
LOC101497596	-8.26416	-1.46841	0.00129322
LOC101496946	-8.26389	0.926143	0.00397598
LOC101495841	-8.24547	-1.48817	0.000793926
LOC101501618	-8.24176	-0.351824	0.00115255
LOC101491535	-8.24081	-1.49836	0.000678469
LOC101510609	-8.23815	0.687863	0.000720573
LOC101512896	-8.22798	-1.53238	0.00093758
LOC101490625	-8.22313	1.73845	0.00127582
LOC101493309	-8.22129	-0.780597	0.00102964
LOC101506391	-8.22049	-1.50977	0.000678469
LOC101489746	-8.21689	-1.54707	0.00151032
LOC101491166	-8.18625	-1.52233	0.000709849
LOC101503965	-8.18592	1.45694	0.00131449
LOC101492296	-8.17779	-1.50526	0.0018845
LOC101515772	-8.17771	3.4488	0.000949664
LOC101513004	-8.1707	-0.739775	0.000915018
LOC101515350	-8.16909	-1.50799	0.00206078
LOC101515435	-8.16249	-1.56302	0.000875116
LOC101505878	-8.154	2.22889	0.000752921
LOC101489498	-8.15383	-1.54078	0.000701394
LOC101513322	-8.14762	2.02792	0.000773471
LOC101506208	-8.1441	-0.149298	0.00131838
LOC101500553	-8.14399	-0.739979	0.00213996
LOC101510254	-8.13339	1.8751	0.00591688
LOC101489497	-8.13201	-1.60198	0.00294314
LOC101493975	-8.13186	3.06571	0.000678469
LOC101502143	-8.13069	1.27437	0.00112163
LOC101496412	-8.12748	-0.165689	0.00196291
LOC101490048	-8.12197	-1.57113	0.000678469
LOC101491200	-8.11648	-1.55772	0.00070494
LOC101513452	-8.10493	-1.58107	0.000690911
LOC101496583	-8.10347	0.271619	0.00311179
LOC101497403	-8.1014	-1.56157	0.000779108
LOC101496537	-8.09625	-0.412939	0.00112163
LOC101490899	-8.09585	-0.166535	0.00173341
LOC101499344	-8.08366	-1.58903	0.000678469
LOC101492613	-8.08125	3.05378	0.0015673
LOC101511875	-8.07141	0.605452	0.000752921
LOC101495044	-8.06981	-1.5719	0.000910938
LOC101512194	-8.05966	0.595975	0.00132346
LOC101514095	-8.05887	0.348082	0.00221474
LOC101500047	-8.05132	-1.58482	0.000799711
LOC101489525	-8.04161	0.366169	0.00250589
LOC101497867	-8.04099	4.91981	0.000678469
LOC101507381	-8.04081	-0.781363	0.00435172
LOC101490491	-8.03982	-0.436827	0.00136402
LOC101503319	-8.02862	-0.00345389	0.00757676
LOC101514350	-8.02245	-0.830603	0.000887314
LOC101497542	-8.02034	-1.66214	0.00355162
LOC101510276	-8.01879	-1.5654	0.00551108
LOC101491337	-8.01734	-1.61179	0.000678469
LOC101514430	-8.0155	0.340705	0.000678469
LOC101513708	-8.01484	-1.5852	0.00195564
LOC101512167	-8.00923	-0.458052	0.00106054
LOC101515001	-8.00378	1.79916	0.000979115
LOC101510581	-7.99953	1.688	0.00187981
LOC101500857	-7.99878	-1.63984	0.000769047
LOC101493527	-7.99855	0.49625	0.00307787
LOC101494784	-7.99086	2.447	0.000887314
LOC101508205	-7.99008	0.9388	0.00398733
LOC101493732	-7.98316	-1.59087	0.00350006
LOC101509866	-7.97655	-0.485354	0.00121298
LOC101514592	-7.97565	-0.0547107	0.00163676
LOC101499994	-7.97201	-1.66306	0.00103672
LOC101508801	-7.97141	-1.63609	0.000678469
LOC101504285	-7.96856	-0.871581	0.00184034
LOC101499398	-7.96662	0.881996	0.00221551
LOC101498416	-7.96392	0.482613	0.00450475
LOC101511394	-7.96293	-1.63389	0.000727885
LOC101497314	-7.95713	0.249959	0.0024882
LOC101495077	-7.9504	-1.64301	0.000701394
LOC101499835	-7.94894	-0.86769	0.000892857
LOC101511998	-7.94873	1.33406	0.00368827
LOC101506574	-7.9474	-0.0622547	0.00219594
LOC101501257	-7.9432	-1.68922	0.00189246
LOC101513857	-7.94244	-0.88028	0.00130152
LOC101515172	-7.9378	-0.864837	0.00080092
LOC101497544	-7.93623	1.92193	0.001383
LOC101502093	-7.93256	2.41805	0.000849628
LOC101512364	-7.93013	-1.65966	0.000678469
LOC101507976	-7.92992	-1.60962	0.00531505
LOC101504831	-7.92448	-0.874956	0.000876491
LOC101492441	-7.91676	-1.66311	0.000678469
LOC101490824	-7.91473	-0.858219	0.00188243
LOC101500355	-7.91349	1.07765	0.000821543
LOC101498160	-7.9108	-1.67782	0.000701394
LOC101507032	-7.90957	0.169553	0.00368493
LOC101499509	-7.90741	0.0533829	0.00207031
LOC101506129	-7.90637	-0.512669	0.00108608
LOC101514508	-7.90206	-1.64702	0.00136354
LOC101488360	-7.89913	1.96023	0.00206078
LOC101499544	-7.89383	-1.72293	0.00295837
LOC101493085	-7.89341	-1.65492	0.00113387
LOC101490534	-7.87423	-0.919428	0.00184416
LOC101491463	-7.87239	3.13511	0.000678469
LOC101505611	-7.87183	-0.564076	0.00738084
LOC101512377	-7.87056	3.68475	0.000816101
LOC101513010	-7.86479	-1.66496	0.00140699
LOC101491407	-7.86146	4.27144	0.000678469
LOC101492659	-7.85948	-1.72595	0.00139221
LOC101489698	-7.85584	2.37817	0.000964831
LOC101504122	-7.85381	-1.66279	0.00218148
LOC101491826	-7.85132	2.37731	0.000678469
LOC101491644	-7.84759	2.87819	0.000678469
LOC101493110	-7.84634	-0.903583	0.000903455
LOC101509030	-7.84144	-1.70098	0.000678469
LOC101498442	-7.83662	0.143319	0.00233487
LOC101494492	-7.83161	-1.70987	0.000678469
LOC101496571	-7.83085	-1.7095	0.000678469
LOC101501787	-7.82778	-0.900345	0.00114113
LOC101502781	-7.82684	-0.886966	0.0042027
LOC101501004	-7.82426	1.53863	0.000991261
LOC101510081	-7.81851	2.20243	0.000678469
LOC101489264	-7.81513	-0.549388	0.00119019
LOC101500316	-7.81098	-1.73088	0.000727885
LOC101504422	-7.81033	-0.929638	0.000826926
LOC101488916	-7.80668	0.240449	0.00172168
LOC101492332	-7.79957	-1.72918	0.000678469
LOC101512232	-7.79282	-0.576797	0.00122939
LOC101494776	-7.78764	-1.77403	0.00258092
LOC101500896	-7.77559	-0.953233	0.000904537
LOC101504506	-7.77434	4.64617	0.000678469
LOC101493506	-7.76495	0.818697	0.000949417
LOC101515069	-7.76284	-1.78887	0.00289229
LOC101494657	-7.75716	0.197004	0.00121672
LOC101491005	-7.74917	1.45287	0.00109944
LOC101492109	-7.74655	-1.74238	0.000741008
LOC105851980	-7.74208	-1.79431	0.00224592
LOC101494569	-7.73894	1.9281	0.00233126
LOC101501125	-7.73799	-1.7355	0.000977424
LOC101496036	-7.7366	-0.976725	0.00104734
LOC105852725	-7.73403	-1.73446	0.00112626
LOC101505453	-7.73021	-0.594796	0.00116452
LOC101491472	-7.72751	-0.962999	0.000887314
LOC101497105	-7.72119	-1.7537	0.000752921
NAC23	-7.7093	-1.76916	0.000678469
LOC101510712	-7.70864	-0.940163	0.00576502
LOC101489976	-7.70856	1.21834	0.000729305
LOC101507903	-7.70568	-0.98105	0.000849628
LOC101500116	-7.70057	2.60731	0.00256894
LOC101491827	-7.69713	-0.991909	0.000915018
LOC101509582	-7.69425	1.35631	0.000702471
LOC101508248	-7.69185	-1.74822	0.00162201
LOC101503092	-7.67239	0.167245	0.00283196
LOC101513008	-7.66545	-1.78684	0.000701394
LOC101495607	-7.66364	-1.80526	0.000752921
LOC101513368	-7.65881	-1.81826	0.000959951
LOC101498840	-7.65859	-1.70766	0.0243152
LOC101495485	-7.65224	-1.77094	0.00137474
LOC101515117	-7.63939	-0.647126	0.00114993
LOC101501869	-7.63808	-0.636524	0.00138258
LOC101499992	-7.6349	1.97545	0.00356442
LOC101506121	-7.63237	-0.211501	0.00321454
LOC101508399	-7.62983	1.62184	0.00762975
LOC101506148	-7.62586	-1.8596	0.00310381
LOC101510302	-7.62578	0.134618	0.000870763
LOC101496299	-7.61737	-1.78394	0.00175119
LOC101491698	-7.61323	-1.80568	0.000782039
LOC101508073	-7.61207	-1.83826	0.0008724
LOC101497603	-7.6086	-1.03288	0.000882652
LOC105851450	-7.60163	-1.93459	0.0303385
LOC101490376	-7.60139	-1.80649	0.000892857
LOC101489863	-7.59848	-1.84541	0.000882652
LOC101514325	-7.59568	-0.228526	0.00131687
LOC101502138	-7.59474	-0.218842	0.00440256
LOC101506802	-7.59248	-1.84177	0.000769047
LOC101491937	-7.59063	-1.82848	0.000699529
LOC101499925	-7.59009	0.912545	0.00102964
LOC101509454	-7.58363	1.0826	0.000793926
LOC101508637	-7.57881	2.07087	0.000882652
LOC101505627	-7.57507	1.33265	0.00667766
LOC101503675	-7.57439	-1.08756	0.00467493
LOC101501049	-7.56682	-1.08697	0.00236628
LOC101511400	-7.5667	-0.711187	0.00365532
LOC101514463	7.56638	-2.01966	0.00070494
LOC101495716	-7.56441	-1.84016	0.000701394
LOC101511189	-7.56047	0.329386	0.0107731
LOC101511936	-7.56011	0.114491	0.00101882
LOC101493967	-7.55483	-1.00139	0.000964831
LOC101502251	-7.55276	0.12365	0.00742604
LOC101499822	-7.55129	0.115101	0.0014439
LOC101506552	-7.54951	-1.83027	0.00095722
LOC101498684	-7.54836	0.79864	0.00484413
LOC101497946	-7.5472	-1.84275	0.000741612
LOC101505664	-7.53879	-0.674427	0.00269713
LOC101505997	-7.53576	-1.85094	0.00070896
LOC101506632	-7.53361	-0.233379	0.0185322
HSFB4	-7.52473	-1.84316	0.00093758
LOC101500999	-7.52382	-0.282298	0.000678469
LOC101508378	-7.52261	0.349611	0.000870034
LOC101509001	-7.51975	3.92887	0.000678469
LOC101509017	-7.51282	-1.827	0.00277436
LOC101494862	-7.51248	-0.717675	0.0013249
LOC101511335	-7.50598	-0.447767	0.00386367
LOC101503753	-7.49951	0.4482	0.000752921
LOC101493593	-7.49229	-0.291937	0.000701394
LOC101491156	-7.48476	0.763543	0.00173822
LOC101489705	-7.48161	-1.07603	0.00125729
LOC101511717	-7.48145	-1.85473	0.00146405
LOC101497132	-7.48098	0.046465	0.00491845
LOC101504760	-7.48064	-0.49837	0.00213492
LOC101505695	-7.4761	-1.88589	0.000701394
LOC101495746	-7.45943	0.840952	0.00341514
LOC101491142	-7.44678	2.59102	0.00109657
LOC101514939	-7.44428	-1.81957	0.018345
LOC101505620	-7.44017	0.408508	0.00115164
LOC101508125	-7.43923	-1.13124	0.00125335
LOC101509893	-7.42581	-1.89418	0.000899238
LOC101499419	-7.42565	0.469438	0.00130799
LOC101492463	-7.41791	1.98396	0.00129794
LOC101500924	-7.4101	-0.325661	0.00260447
NAC69	-7.40961	-1.93563	0.000794752
LOC101498929	-7.409	0.40195	0.000678469
LOC101511053	-7.40886	0.822913	0.000741008
LOC101513006	-7.40219	-0.0811618	0.00320036
LOC101491080	-7.40105	-1.13619	0.000897034
LOC101504502	-7.40054	-0.678528	0.00380868
LOC101507889	-7.39787	0.0324125	0.000887314
LOC101497846	-7.39669	0.886173	0.00194062
LOC101509014	-7.39581	0.995592	0.00773367
LOC101490927	-7.3944	1.73124	0.00504646
LOC101497560	-7.39425	-1.92757	0.000701394
LOC101499863	-7.38532	-0.759394	0.00156227
LOC101491703	-7.38497	-1.13108	0.00105063
LOC101489676	-7.38469	-1.12208	0.00155796
LOC101504351	-7.38322	-1.92404	0.000765395
LOC101491733	-7.3802	-1.93375	0.000703176
LOC101509575	-7.37656	0.6188	0.001689
LOC101498692	-7.37624	-1.90719	0.00146464
LOC101505591	-7.37317	0.449207	0.0098176
LOC101488455	-7.37302	3.24982	0.000826926
LOC101492187	-7.37066	0.802982	0.000752921
LOC101496793	-7.37033	2.34277	0.000779476
LOC101494626	-7.36756	2.6799	0.00410394
LOC101498026	-7.35549	1.22418	0.000923175
LOC101493540	-7.3533	0.0361325	0.000778021
LOC101495005	-7.35219	0.420796	0.00125335
LOC101495844	-7.35087	-1.92679	0.00107848
LOC101494450	-7.34797	2.02156	0.000678469
LOC101514009	-7.34624	0.356974	0.00166432
LOC101514880	-7.34575	-0.544245	0.00173749
LOC101511245	-7.33901	-1.15038	0.00119848
LOC113785701	-7.33669	-1.94697	0.000774368
LOC101513840	-7.33347	2.03546	0.000935581
LOC101495888	-7.33319	4.48966	0.000870034
LOC101507190	-7.33102	-0.384699	0.000815124
LOC101499075	-7.31905	-1.17106	0.000914185
LOC101507964	-7.31851	-1.1766	0.000913109
LOC101501043	-7.31818	-1.17168	0.000923175
LOC101497591	-7.31685	0.577702	0.0106123
LOC101500470	-7.31358	0.231168	0.000998762
LOC101506781	-7.313	-1.18873	0.00104836
LOC101501842	-7.30966	1.48119	0.0142724
LOC101507114	-7.30542	-1.95443	0.000905232
LOC101495076	-7.30166	5.85736	0.000678469
LOC101489986	-7.30056	0.181908	0.0170254
LOC101491152	-7.29461	-1.98576	0.000741008
LOC101492271	-7.2925	-1.20121	0.00112163
LOC101504132	-7.28982	1.03132	0.00093758
LOC101512757	-7.28793	-1.99889	0.000863939
LOC101491686	-7.28684	-1.97835	0.000718462
LOC101488507	-7.28677	-1.96598	0.000865794
LOC101508402	-7.2799	-1.2185	0.00177794
LOC101499273	-7.27925	-0.83225	0.00138645
LOC101503025	-7.27814	1.14175	0.00161493
LOC101505387	-7.27789	1.37259	0.0079217
LOC101493336	-7.27542	1.02641	0.00121797
LOC101491094	-7.27257	3.80985	0.000678469
LOC101514778	-7.2709	0.0176122	0.00519906
LOC101509402	-7.26932	0.806685	0.00210546
LOC101498534	-7.26781	-1.17736	0.00183462
LOC101494748	-7.26379	-0.40185	0.000798909
LOC101515421	-7.26315	-0.416568	0.00237495
LOC101513881	-7.25899	-0.0270176	0.00604395
LOC101509343	-7.25771	-0.853746	0.00193862
LOC101497351	-7.2538	-1.99485	0.000720573
LOC101507305	-7.24957	1.87805	0.00114224
LOC101490575	-7.24721	1.45349	0.00283127
LOC101501204	-7.24512	-1.99017	0.000796561
LOC101514021	-7.23906	-0.432781	0.00239549
LOC101505080	-7.23433	-2.02624	0.000882652
LOC101493911	-7.2325	4.66487	0.000678469
LOC101501760	-7.22809	1.34613	0.000752921
LOC101513412	-7.22673	0.507586	0.00102488
LOC101495254	-7.22183	3.18696	0.00144794
LOC101490999	-7.22071	-2.0027	0.000794458
LOC101494241	-7.21915	0.489155	0.00530498
LOC101500977	-7.21739	-1.9855	0.00154845
LOC101510327	-7.20989	-0.889799	0.00361569
LOC101493007	-7.2086	0.507316	0.00164575
LOC101496848	-7.2074	-1.23155	0.000964831
LOC101501437	-7.20592	2.50569	0.00126731
LOC101501884	-7.20563	-1.21327	0.00134408
LOC101495009	-7.20144	-0.617626	0.0018149
LOC101499240	-7.20048	0.527609	0.00193937
LOC101491393	-7.19859	-1.19244	0.00523224
LOC113783928	-7.19794	-2.05241	0.001136
LOC101501954	-7.19528	-0.461713	0.00335392
LOC101514916	-7.19039	1.96764	0.00688645
LOC101500527	-7.18767	-0.0117135	0.00853559
LOC101511165	-7.18273	0.494642	0.00101092
LOC101503299	-7.1778	-0.059745	0.0039889
LOC101499196	-7.1777	0.602436	0.00192035
LOC101488769	-7.17337	1.76353	0.000701394
LOC101500468	-7.16916	-2.04868	0.000752921
LOC101505903	-7.16878	4.26311	0.000678469
LOC101496333	-7.16705	-0.874211	0.00151937
LOC101509012	-7.16176	0.939359	0.00245006
LOC101495315	-7.15728	0.470086	0.00130874
LOC101497776	-7.15696	-2.05672	0.000775647
LOC101497004	-7.15536	0.472958	0.0010367
LOC101504022	-7.1533	-2.03755	0.000788579
LOC101507266	-7.15007	3.7971	0.000752921
LOC101503016	-7.14469	2.02035	0.000788513
LOC101497336	-7.14217	1.93965	0.00195882
LOC101503271	-7.14191	-2.0489	0.000752921
LOC101508002	-7.14011	1.84202	0.000678469
LOC101498793	-7.13964	-0.077555	0.00420853
LOC101490308	-7.13821	-2.03018	0.00122598
LOC101514550	-7.13305	1.37858	0.00109341
LOC101491242	-7.13193	-2.0458	0.000826926
LOC101490252	-7.1314	-0.668485	0.00216341
LOC101498858	-7.12907	1.56668	0.000798909
LOC101498418	-7.11523	1.82363	0.00114203
LOC101503313	-7.11511	0.131524	0.000932815
LOC101509852	-7.11484	-2.04025	0.00132151
LOC101502196	-7.10687	-0.33804	0.00286631
LOC101501498	-7.10592	-2.06629	0.000752921
LOC101508591	-7.1058	-0.102545	0.00194416
LOC101506937	-7.10549	-2.06628	0.000754566
LOC101495372	-7.09507	-2.02508	0.00450334
LOC101504910	-7.09502	-1.27715	0.000964831
LOC101515787	-7.09441	-1.29668	0.00110715
LOC101504923	-7.09102	-1.277	0.00113387
LOC101495295	-7.08922	0.232166	0.000798909
LOC101514591	-7.08756	-0.120315	0.000923175
LOC101501208	-7.08753	0.80638	0.000805938
LOC101490916	-7.07634	-0.681428	0.00192263
LOC101502907	-7.07609	-2.09143	0.000750113
LOC101492173	-7.07511	1.23162	0.00243575
LOC101501126	-7.07509	-2.07862	0.000779476
LOC101493563	7.07437	0.63494	0.000928399
LOC101497490	-7.0739	-2.1123	0.00107848
LOC101503367	-7.07387	-2.04468	0.0029035
LOC101510935	-7.07311	-1.32216	0.0019747
LOC101492824	-7.06491	1.67968	0.00070494
LOC101495651	-7.06251	-2.05793	0.00202127
LOC101514134	-7.0601	-2.06513	0.00150673
LOC101509230	-7.05991	-2.11877	0.00105985
LOC101488397	-7.05898	0.472222	0.00107774
LOC101497576	-7.05759	1.33419	0.00201236
LOC101509108	-7.05621	-2.11378	0.000874381
LOC101512508	-7.05504	0.799682	0.00156227
LOC101498465	-7.05359	-2.02651	0.0105797
LOC101502076	-7.05096	-2.09529	0.000752921
LOC101507899	-7.05093	0.915635	0.00315537
LOC101506891	-7.0486	1.47672	0.000892857
LOC101489823	-7.04218	2.10999	0.00108557
LOC101499936	-7.04188	-2.08417	0.00100133
LOC101509308	-7.04013	1.74147	0.000887314
LOC101512908	-7.0349	0.222645	0.00110715
LOC101496911	-7.0331	-1.29707	0.00160613
LOC101508706	-7.03193	0.462971	0.00141054
NAC66	-7.02816	-2.12484	0.000809937
LOC101493345	-7.0254	-0.54734	0.00140344
LOC101492038	-7.02511	-0.884315	0.00272808
LOC101501840	-7.02292	-2.17018	0.0046881
LOC101497395	-7.01328	1.66098	0.000882652
LOC101514830	-7.01137	1.33879	0.00070494
LOC101500956	-7.01061	0.864919	0.000854965
LOC101500664	-7.00672	-2.1026	0.000978406
LOC101509020	-7.0055	0.244273	0.00146886
LOC101514518	-7.00465	1.12992	0.000752921
LOC101498383	6.99974	-1.4543	0.000892857
LOC101496123	-6.99143	-2.12694	0.000752921
LOC101505666	-6.99143	1.08867	0.00354495
LOC101500286	-6.99139	-1.37174	0.00277477
LOC101501939	-6.98833	-1.35614	0.00129928
LOC101492200	-6.98497	0.992144	0.00841667
LOC101490551	-6.98227	1.49609	0.0045268
LOC101497025	-6.97935	2.1028	0.000854479
LOC101494739	-6.97728	4.23943	0.000678469
LOC101493910	-6.97725	0.770686	0.000882652
LOC101501670	-6.9738	0.20514	0.0102407
LOC101498316	-6.97349	1.40275	0.0213328
LOC101500097	-6.97145	1.18605	0.00100072
LOC101494516	-6.97085	0.400649	0.00666112
LOC101492779	-6.96508	-0.436648	0.00509034
LOC101502163	-6.96166	0.0682189	0.000914185
LOC101509562	-6.95495	-1.36288	0.0010241
LOC101490437	-6.94883	-2.1009	0.00400466
LOC101495900	-6.94766	-2.13216	0.000994111
LOC101502525	-6.94668	-2.13846	0.000854204
LOC101498475	-6.94645	-0.517125	0.000964831
LOC101514153	-6.94476	-1.01206	0.00227467
LOC101489421	-6.94145	0.688565	0.000752921
NAC70	-6.93216	-2.18267	0.00109796
LOC101501193	-6.93046	-2.18653	0.00121298
LOC101494557	-6.92885	1.73991	0.000882652
LOC101502197	-6.92826	-1.36992	0.00100072
LOC101506561	-6.92719	-1.35502	0.00133926
LOC101509577	-6.92507	-0.193071	0.00156325
LOC101491391	-6.92098	-2.21154	0.00308761
LOC101508817	-6.92043	-2.15894	0.000779108
LOC101499686	-6.9177	5.62054	0.000678469
LOC101515386	-6.91723	0.729493	0.000887314
LOC101497469	-6.91337	-2.17589	0.000779108
LOC101498092	-6.9129	0.402248	0.00113387
LOC101495107	-6.90736	-0.192858	0.00124898
LOC101511705	-6.9061	0.181976	0.00500433
LOC101515585	-6.90335	1.36685	0.000929115
LOC101508401	-6.89662	-2.1821	0.000774368
LOC101495168	-6.89161	-2.19148	0.000805938
LOC101498006	-6.88866	-1.02232	0.001504
LOC101490484	-6.88182	-0.583265	0.00131739
ARF5	-6.87641	1.13212	0.00125335
LOC101489799	-6.87606	-1.38676	0.00112163
LOC101501201	-6.87594	-2.17856	0.000794458
LOC101503453	-6.87254	2.02574	0.000697435
LOC101511515	-6.86882	1.80175	0.00164543
LOC101509641	-6.86759	0.801688	0.00276684
LOC101510604	-6.86713	-0.226858	0.00105081
LOC101498915	-6.86541	0.0926761	0.0123015
LOC101506315	-6.86383	-2.22787	0.00178247
LOC101507312	-6.86195	-1.00334	0.00156534
LOC101498595	-6.86166	-0.708689	0.00231786
LOC101507202	-6.86088	-2.17436	0.00105951
LOC101502585	-6.85694	-0.625615	0.000937247
LOC101512985	-6.85615	-2.21381	0.000899238
LOC101514745	-6.85022	2.05593	0.000678469
LOC101492882	-6.84972	1.4145	0.0337204
LOC101494180	-6.84918	1.33875	0.000727885
LOC101499803	-6.84647	-0.613492	0.000752921
LOC101496286	-6.84505	-0.795023	0.0020803
LOC101502182	-6.84435	2.92074	0.00152459
LOC101507072	-6.83905	-0.00754736	0.000893338
LOC101489270	-6.83741	-2.19353	0.000872898
LOC101501068	-6.83706	-2.22606	0.000964831
LOC101489280	-6.83532	0.794294	0.00113387
LOC101494940	-6.83292	-1.05441	0.00158683
LOC101497836	-6.83131	3.43394	0.000779108
LOC101491090	-6.82775	-1.41404	0.00107465
LOC101495010	-6.82664	-1.05448	0.00153674
LOC105852529	-6.81581	-0.631865	0.000741008
LOC101490111	-6.81127	-0.294531	0.00339751
LOC101504778	-6.80519	0.15322	0.000991555
LOC101512062	-6.8046	-0.272275	0.000782039
LOC101509178	-6.8034	1.30324	0.00093758
LOC101496559	-6.80115	-0.280765	0.00440303
LOC101508350	-6.79116	0.132596	0.00224002
LOC101510905	-6.78482	-2.20937	0.00119831
LOC101501127	-6.78296	-0.834619	0.00213128
LOC101512958	-6.77681	0.300512	0.00351778
LOC101512481	-6.77614	0.296975	0.00194062
LOC101511390	-6.77588	0.277961	0.00121392
LOC101511740	-6.77396	0.777637	0.00107848
LOC101495946	-6.77374	0.128222	0.00146855
LOC101493063	-6.77093	-0.351947	0.000752921
LOC101500745	-6.76959	-1.44566	0.00107848
LOC101495706	-6.76887	0.775691	0.00140364
LOC101506307	-6.76647	-2.25166	0.00080092
LOC101512774	-6.76251	-2.25264	0.000794752
LOC101509370	-6.75873	-1.46186	0.00112136
LOC101493476	-6.75856	-2.20193	0.00314321
LOC101493391	-6.75412	-2.22893	0.00104577
LOC101512545	-6.74662	-2.21844	0.00192137
LOC101503477	-6.74651	0.511402	0.000865954
LOC101500008	-6.73923	-1.09718	0.0033396
LOC101501394	-6.73883	-2.23223	0.00121663
LOC101508639	-6.73378	-2.2533	0.000786303
LOC101507573	-6.73314	0.86212	0.00311388
LOC101500918	-6.73227	-2.24456	0.000913109
LOC101497427	-6.72696	1.26287	0.00115445
LOC101511242	-6.72624	-0.53616	0.0033125
LOC101502337	-6.71941	-1.50726	0.00301647
LOC101514270	-6.71783	-1.47411	0.00108826
LOC101504121	-6.71401	4.07219	0.0020308
LOC101489615	-6.71298	3.10475	0.000779476
LOC101508438	-6.71022	1.08055	0.000741008
LOC101501511	-6.70991	0.298861	0.000942361
LOC101513074	-6.70906	0.93721	0.00159079
LOC101492031	-6.70548	-2.23932	0.001919
LOC101493853	-6.7047	-0.0629519	0.00159066
LOC101493011	-6.70323	-2.28011	0.000789679
LOC101508137	6.70234	-2.45177	0.000805938
LOC101501197	-6.70083	-2.26385	0.000863939
LOC101505539	-6.69581	-1.47479	0.0012059
LOC101489665	-6.69266	3.84342	0.00135686
LOC101512539	-6.68889	-0.888005	0.00238522
LOC101500723	-6.6865	-0.706915	0.0029545
LOC101506113	-6.6807	-1.41934	0.0199695
LOC101488825	-6.67984	-0.709729	0.00314216
LOC101511612	-6.67865	-0.0652831	0.00354684
LOC101498251	-6.67711	1.86301	0.00137454
LOC101499345	-6.6767	1.13478	0.00131838
LOC101509876	-6.67027	-0.877056	0.0025769
LOC101493403	-6.66671	-1.17787	0.00727115
LOC101512213	-6.66452	1.41821	0.00110233
LOC101499672	-6.66391	-1.49566	0.00112853
LOC101498468	-6.66022	0.881664	0.00195129
LOC101489067	-6.65827	-1.49605	0.00119772
LOC101493835	-6.65239	-2.30265	0.000784315
LOC101514930	-6.64729	-0.591461	0.00465957
LOC101505322	-6.63831	-1.50362	0.00121878
LOC101490293	-6.63808	-0.875932	0.00624544
LOC101509008	-6.63437	-1.48663	0.00251447
LOC101494259	-6.63425	-0.370613	0.00126951
LOC101515300	-6.63243	-2.28888	0.00111704
LOC101490195	-6.63118	-1.54497	0.00211172
LOC101508159	-6.62909	-0.34153	0.00143684
LOC101500868	-6.62055	-0.121281	0.00597415
LOC101498603	-6.61656	0.0618931	0.00109298
LOC101493259	-6.61618	2.15704	0.000779108
LOC101500371	-6.61536	-2.26614	0.00465323
LOC101489117	-6.60864	-0.752138	0.0011369
LOC101499821	-6.60257	-1.50726	0.00212458
LOC101499877	-6.6014	-1.47806	0.00883023
LOC101489535	-6.60137	-0.330995	0.00950244
LOC101496732	-6.60087	-0.333184	0.0091831
LOC101500682	-6.60051	-1.08644	0.00627528
LOC101506790	-6.59872	0.831133	0.00290395
LOC101497421	-6.59757	-2.30744	0.00108467
LOC101510548	-6.59753	1.75055	0.000701394
LOC101490724	-6.59435	1.19213	0.00294314
LOC101510184	-6.59425	1.24699	0.000701394
LOC101497494	-6.59144	-1.1916	0.00259886
LOC101490775	-6.59087	1.94638	0.00189246
LOC101495301	-6.58779	-2.35937	0.00142347
LOC101493973	-6.58745	-1.53481	0.00114289
LOC101492391	-6.58453	0.562985	0.00149549
LOC101512147	-6.58044	-1.57669	0.00203721
LOC101513435	-6.57754	3.40962	0.000769894
LOC101506678	6.57687	-0.561031	0.0014439
LOC101504134	-6.5745	1.18763	0.000903327
LOC101494028	-6.56913	2.47869	0.00132167
LOC101499159	-6.56777	-1.52521	0.00198539
LOC101495027	-6.56767	0.432746	0.0137227
LOC101505524	-6.56628	-2.32518	0.00101913
LOC101501027	-6.56494	-2.3586	0.000938538
LOC101500780	-6.56213	1.0921	0.000805938
LOC101501972	-6.55901	4.01848	0.000678469
LOC101506949	-6.55656	-1.22008	0.00407201
LOC101514335	-6.55389	-0.15223	0.000930303
LOC101498687	-6.55217	0.788333	0.00113387
LOC101514943	-6.55171	-1.59538	0.00374616
LOC101509023	-6.55166	0.486019	0.00588859
LOC101502467	-6.5516	-1.54745	0.00131838
LOC101489883	-6.55096	-2.32867	0.00117398
LOC101500499	-6.54892	-2.40024	0.00391853
LOC101493128	-6.54557	-0.16775	0.00131358
LOC101513489	-6.54541	2.55436	0.00153702
LOC101494527	-6.54473	-2.34815	0.000805938
LOC101488514	-6.54438	-2.34954	0.00080092
LOC101509989	-6.54291	3.23463	0.000720573
LOC101501632	-6.53835	1.88044	0.000701394
LOC101513631	-6.53781	-2.33181	0.00133755
LOC101490924	-6.5373	-2.3451	0.000895755
LOC101512376	-6.53528	-0.391253	0.00122766
NAC59	-6.53388	-2.39542	0.00221244
LOC101506024	-6.53109	-2.32201	0.0024782
LOC101496592	-6.53043	-2.35436	0.000826687
LOC101492502	-6.52132	2.98577	0.00123939
LOC101495004	-6.52122	2.82206	0.000678469
LOC101495557	-6.52122	2.82206	0.000678469
LOC101489590	-6.51922	-0.748232	0.00805308
LOC101509351	-6.51725	-1.52969	0.00135572
LOC101509843	-6.51416	-0.427562	0.00118956
LOC101501548	-6.51165	0.37359	0.00086792
LOC101495186	-6.51156	1.5499	0.0030797
LOC105852673	-6.51074	0.0153547	0.00128719
LOC101515134	-6.51003	-1.38792	0.00161569
LOC101499301	-6.50952	-1.56026	0.00162001
LOC101498140	-6.50938	1.51863	0.000694113
LOC101492203	-6.50933	-2.35247	0.00107848
LOC101490311	-6.50135	-1.59791	0.00146015
LOC101508030	-6.50056	-0.977333	0.00243731
LOC101491092	-6.49692	-0.00843599	0.00130888
LOC113787707	6.49561	-2.55467	0.0014987
LOC101505646	-6.4948	-2.42147	0.00303661
LOC101490200	-6.49453	-2.35974	0.00109125
LOC101511292	-6.49378	-0.444777	0.000892857
LOC101508987	-6.48853	2.49555	0.000894781
LOC101512428	-6.48718	-2.34953	0.00194706
LOC101502706	6.48017	0.758783	0.00240035
LOC101495484	-6.48014	-1.62123	0.00236115
LOC101508509	6.47954	2.27876	0.000905232
LOC101514507	-6.47458	0.866395	0.00080092
LOC101508959	-6.47445	1.30428	0.00105951
LOC101509772	-6.47169	-2.34962	0.00277824
LOC101499062	-6.47097	1.5406	0.00286038
LOC101491788	-6.47085	-2.37982	0.000891047
LOC101491082	-6.4706	-1.6054	0.00121695
LOC101497877	-6.46898	2.05758	0.00740522
LOC101512458	-6.46891	-0.0074785	0.00153211
LOC101495911	-6.46828	2.17075	0.00486756
LOC105851261	6.46309	-2.57096	0.00140559
LOC101499402	-6.45731	-2.37589	0.00119019
LOC101511014	-6.455	-0.989409	0.00258188
LOC101498784	-6.45377	-1.57872	0.00232018
LOC101506259	-6.44953	-2.43318	0.00188003
LOC101495288	-6.44716	-0.481833	0.00243731
LOC101502893	-6.4445	-2.38229	0.00119389
LOC101512772	-6.43355	0.710664	0.00196068
LOC101494120	-6.43185	0.615959	0.00383622
LOC101508666	-6.421	-0.435059	0.0032747
LOC101495559	-6.41882	0.0781848	0.0064684
LOC101498448	-6.41842	-2.40115	0.00100072
LOC101515629	-6.41686	1.50967	0.00125335
LOC101490358	-6.41417	3.56869	0.000678469
LOC101504854	-6.4133	-2.46017	0.00288494
LOC101488529	-6.41249	-0.284289	0.00706969
LOC101495682	-6.40968	-2.40839	0.000935581
LOC101503110	-6.40554	0.74927	0.000779108
LOC101508221	-6.40417	-2.42133	0.000826926
LOC101510691	-6.40278	2.22478	0.000915018
LOC101494599	-6.39956	0.67966	0.00213266
LOC101495883	-6.39923	-2.39826	0.00160247
LOC101502431	-6.39758	1.39308	0.000947945
LOC101493610	-6.39662	-0.628903	0.0393361
LOC101499233	-6.39586	2.3694	0.00133762
LOC101503985	-6.39509	-0.469018	0.00529333
LOC101490496	-6.39417	-0.460719	0.00130888
LOC101508562	-6.39337	-0.847462	0.000783003
LOC101506883	-6.38961	1.65715	0.00129499
LOC101492501	-6.38934	2.83187	0.00277677
LOC101501845	6.38314	0.757242	0.00285979
LOC101489899	-6.38287	1.81497	0.000701394
AGPS2	-6.38186	1.26269	0.02116
LOC101490546	-6.38056	1.63319	0.0102766
LOC101511050	-6.37912	-1.31206	0.00485537
LOC101512409	-6.37262	-0.710702	0.00388425
LOC105852648	-6.37028	4.86899	0.000678469
LOC101508678	-6.37013	-2.43143	0.000892857
LOC101506766	-6.36812	0.346999	0.00113831
LOC113783905	-6.36812	0.346999	0.00113831
LOC101497660	-6.36468	-1.26355	0.00275976
LOC101489029	-6.36274	-0.0562944	0.00189911
LOC101506524	-6.36109	1.12264	0.00482262
LOC101515715	-6.35437	-2.45041	0.000840999
LOC101506191	-6.35343	-0.852554	0.000866799
LOC101493053	-6.34919	-0.158477	0.0147812
LOC101498794	-6.34326	-2.41441	0.00284906
LOC101500945	6.342	-2.63214	0.00100118
LOC101493734	-6.34161	2.54751	0.00435024
LOC101508691	-6.34141	-2.44116	0.000989625
NAC19	-6.34043	-0.277781	0.00198899
LOC101494490	-6.3365	1.39834	0.00080092
LOC101502294	-6.33228	1.6256	0.0107722
LOC101511785	-6.33135	-2.41938	0.00299921
LOC101509785	-6.32824	-0.513047	0.000861864
LOC101490862	-6.32744	-1.2861	0.00248621
LOC101502498	-6.32685	-0.513101	0.000840999
LOC101497778	-6.32632	-1.66947	0.00123512
LOC101489967	-6.32568	-0.871516	0.000882652
LOC101507996	-6.32564	-2.46365	0.000848734
LOC101503694	-6.32195	-2.42477	0.00291294
LOC101514409	-6.32072	1.4918	0.00169921
LOC101504836	-6.31898	-1.66968	0.00126224
LOC101493352	-6.31189	3.38871	0.000678469
LOC101501472	-6.30933	0.263369	0.00113537
LOC113786344	-6.30911	0.637538	0.00377377
LOC101513332	-6.30867	-2.47315	0.000854204
LOC101506472	-6.30812	3.39575	0.00102472
LOC101495347	-6.30685	1.91424	0.00070494
LOC101497022	6.30424	-2.65072	0.000923175
LOC101510811	-6.30267	0.653431	0.000887314
LOC101504983	-6.30194	3.74327	0.00283092
LOC101510033	-6.29963	-1.65185	0.00140008
LOC101506490	-6.29791	0.0798758	0.00193526
LOC113787790	-6.29627	3.10187	0.0153331
LOC113788069	-6.29454	5.09971	0.000678469
LOC101506128	-6.29417	-2.46252	0.00107774
CA-EXPA3	-6.29412	4.39505	0.00473245
LOC101490934	-6.29089	0.503016	0.00083893
LOC101495505	-6.289	2.42414	0.0013275
LOC101506474	-6.28767	-2.49741	0.00104577
LOC101508167	-6.28687	2.73094	0.00162001
LOC101490578	-6.28006	1.96366	0.00195313
LOC101505296	-6.27914	0.269461	0.00148732
LOC101509396	-6.27901	-1.73851	0.00495957
LOC101499127	-6.27835	0.489388	0.00161528
NAC46	-6.27588	-0.115804	0.00121298
NAC63	-6.27114	-1.34426	0.00233538
LOC113783974	6.27061	-0.570621	0.00882988
LOC101503532	-6.26869	-0.525226	0.00359239
LOC101510770	-6.26624	0.741791	0.00102964
LOC101504686	-6.26093	-2.49664	0.000863939
LOC101497597	-6.2607	-2.50933	0.00100701
LOC101511447	-6.26015	1.57079	0.000805938
LOC101504188	-6.25723	-1.68185	0.00217328
LOC101500027	-6.25443	1.48045	0.00450284
LOC101489822	-6.25135	2.32497	0.000779476
LOC101505647	-6.24504	0.667298	0.000830326
LOC101496975	-6.2443	-1.31373	0.00413959
LOC101497100	-6.2427	-1.36844	0.00341321
LOC101489115	-6.23827	0.384485	0.00093758
LOC101508759	-6.2369	-1.33949	0.00209031
LOC101510493	6.23633	2.18122	0.00215332
LOC101495671	-6.23292	-1.71454	0.00129499
LOC101514441	-6.23178	-2.51808	0.000907205
LOC101513942	-6.23172	-0.296928	0.000996623
LOC101511969	-6.22931	-2.48976	0.00131239
LOC101512160	-6.22891	-2.49411	0.00113387
LOC101508862	-6.22808	-1.00433	0.0259749
LOC101508118	-6.22764	-0.120374	0.0021057
LOC101490232	-6.22614	-2.50302	0.000935581
LOC101513036	-6.22296	-0.909803	0.0014823
LOC101515298	-6.2187	3.30888	0.000678469
LOC101497586	-6.21692	-1.30565	0.0102436
LOC101492801	-6.21686	2.12507	0.000703176
LOC101502265	-6.21308	-0.880584	0.000805607
LOC101506221	-6.21145	-2.47995	0.00313234
LOC101496489	-6.21087	-2.51182	0.000923175
LOC101508055	-6.21062	2.0751	0.00713929
LOC101515257	-6.21058	0.438247	0.0098526
LOC101499412	-6.20038	-0.508422	0.0281505
LOC101510755	-6.19744	-0.930211	0.00106851
LOC101512562	-6.18877	2.15816	0.000887314
LOC101497442	-6.1862	1.70227	0.00244603
LOC101503251	-6.18444	0.766095	0.00271905
LOC101512579	-6.1831	-0.565937	0.00133755
LOC101496006	-6.179	-1.79369	0.00614149
LOC101494812	-6.17408	2.51471	0.00187565
LOC101513054	-6.17148	-1.07569	0.0199695
LOC101498341	-6.17025	-0.972347	0.000872898
LOC101501508	-6.16821	3.20649	0.0032215
LOC101494734	-6.16586	-2.54977	0.000911913
LOC101513587	-6.16438	0.0117253	0.000964831
LOC101500786	-6.16233	2.14128	0.000784315
LOC101504073	-6.16037	0.352228	0.00120596
LOC101504001	-6.15836	-2.52092	0.00163622
LOC101494593	-6.158	-2.57059	0.00150706
LOC101500135	-6.15799	-0.414386	0.0104692
LOC101513545	-6.1563	1.75605	0.000729305
LOC101514442	-6.15496	-2.53007	0.00120986
LOC101509743	-6.15241	-0.167322	0.00129322
LOC101499002	-6.15178	-1.7862	0.00260614
LOC101501444	-6.15077	1.4389	0.000801032
LOC101507158	-6.14528	-2.53738	0.00112933
LOC101500232	-6.14517	3.32989	0.00282502
LOC101502190	-6.14474	0.555706	0.00138802
LOC101495264	-6.14349	-1.13292	0.00301388
LOC101489563	-6.14087	-1.73725	0.00251447
LOC101508901	-6.13424	-0.896408	0.0398652
LOC101491264	-6.13301	-0.599486	0.000964831
HSFB4B	-6.13285	-0.000792016	0.000860254
LOC101506050	-6.13254	-1.43234	0.00446631
LOC101508578	-6.12218	3.44127	0.000779108
LOC101499256	-6.11986	-2.55481	0.00100072
LOC101511431	-6.11497	-2.57143	0.000895755
LOC101502640	-6.11428	-0.990626	0.000869969
LOC101497174	-6.1132	2.74408	0.000678469
LOC101498280	-6.1119	1.27659	0.00211628
LOC101490458	-6.10903	-1.41993	0.00228331
LOC101503922	-6.10506	4.22856	0.00108239
LOC101506581	-6.10336	-0.176707	0.00291591
LOC101494151	-6.10294	-0.400954	0.0025769
LOC101500608	6.09982	1.52449	0.00228366
LOC101502363	-6.0941	-1.774	0.00157725
LOC101514220	-6.09331	-0.0402362	0.00347866
LOC101496332	-6.08653	4.4057	0.000678469
LOC101504139	-6.08404	-2.5866	0.000903327
LOC101504284	-6.08295	1.38217	0.00202652
LOC101513884	-6.08109	-1.79025	0.00138802
LOC101508703	-6.07966	-2.59056	0.000914185
LOC101494091	-6.0736	-1.82016	0.00207105
LOC101492663	-6.07274	-0.266525	0.00080092
LOC101511163	-6.07209	1.19387	0.00328161
LOC101503354	-6.07158	-1.0278	0.00133233
LOC101505358	6.06805	-1.60298	0.00558381
LOC101506843	-6.06795	-1.80714	0.00148732
LOC101513263	-6.06191	3.35691	0.000678469
LOC101497684	6.06088	3.52564	0.000778021
LOC101492395	-6.06061	-0.708777	0.0215013
LOC101509744	-6.05987	2.60914	0.000752921
LOC101488238	-6.05661	3.35013	0.000752921
LOC101514762	-6.05369	-0.648891	0.000907611
LOC101490642	-6.05287	1.6394	0.000701394
LOC101508233	-6.04621	-2.59181	0.00103444
LOC101496150	-6.04592	-1.44813	0.00230726
LOC101501740	-6.04391	-1.4389	0.00229342
LOC101496712	-6.04273	6.29324	0.000776448
LOC101490698	-6.04195	2.32494	0.00227212
LOC101504015	-6.03818	3.41326	0.00221862
LOC101503293	-6.03722	-1.77319	0.00514466
LOC101514275	6.02935	3.80571	0.000678469
LOC101488810	-6.02749	3.45544	0.00102488
LOC101496629	-6.01954	-0.286412	0.00103573
LOC101488522	-6.01766	0.0257956	0.00178457
LOC101489120	-6.01425	-0.362284	0.00126224
LOC101508588	-6.01352	-2.61422	0.000937552
LOC101489569	-6.01327	-2.61264	0.000959951
LOC113785150	-6.01177	-2.07892	0.00287706
LOC101510761	-6.01125	0.128414	0.00222817
LOC101490364	-6.01089	0.62461	0.00130152
LOC101492191	-6.00838	0.827253	0.00131102
UGT85J2	-6.00318	-1.04428	0.000870763
LOC101493908	-6.00031	2.06771	0.00530386
LOC101511424	-5.99976	-1.45959	0.00237468
LOC101503308	5.99976	2.14581	0.00070494
LOC101498121	-5.99888	-1.83498	0.00144674
LOC101499531	-5.99831	2.24353	0.00162631
LOC101504477	-5.99608	0.152116	0.0171874
LOC101491890	-5.99179	1.06125	0.0014987
LOC101489695	-5.98242	-1.0885	0.00369586
LOC101498530	-5.98144	-0.658417	0.00151093
LOC101490854	-5.97644	0.645527	0.00147306
LOC101499109	-5.9744	-2.65544	0.00125941
LOC101496490	-5.97117	2.43312	0.000784315
LOC101499481	-5.96948	0.801974	0.00142347
LOC101510352	5.96943	6.52055	0.000678469
LOC101502242	-5.96796	-1.49254	0.00254117
LOC101512124	-5.96677	-0.0845782	0.000964831
LOC101510982	-5.96651	1.47389	0.00218074
LOC101493781	-5.96617	-1.82223	0.00295837
LOC101502958	-5.96245	2.18183	0.00070494
LOC101503094	-5.96135	1.50068	0.00102488
LOC101509551	-5.95959	-2.63137	0.00118918
LOC101510547	-5.95926	0.410457	0.0376668
LOC101503157	-5.95883	-2.66417	0.00131739
LOC101498314	-5.95866	0.379792	0.00256679
LOC101509443	-5.95542	-2.66121	0.00113159
LOC101489259	-5.95163	-2.62756	0.00162001
LOC101493185	-5.95121	3.81561	0.00113387
LOC101490338	-5.9496	3.94172	0.000752921
LOC101513357	-5.94877	-1.4799	0.00264352
LOC101495620	-5.9413	0.176442	0.00234093
LOC101496344	-5.93961	1.38975	0.00119073
NAC71	-5.93887	-1.87805	0.00182676
LOC101504663	-5.93524	-1.83672	0.00155319
LOC113787724	-5.92923	-1.8708	0.001504
LOC101498267	-5.92527	-0.0475788	0.00612682
LOC101507968	-5.92517	-1.23485	0.00494529
LOC101507675	-5.92442	-2.65114	0.00113387
LOC101500411	-5.92093	0.437517	0.00691015
LOC101497358	-5.92059	2.24202	0.000678469
LOC101496879	-5.91636	1.49338	0.0104815
LOC101507577	-5.91424	-2.67981	0.00109853
LOC101505560	-5.91409	-1.06862	0.00117398
LOC101501123	-5.91347	1.60096	0.00129208
LOC101494545	-5.91336	2.67015	0.000798909
LOC101512200	-5.90807	-0.716515	0.00093758
LOC101504609	-5.90693	4.30539	0.000678469
LOC101509086	-5.90655	0.576749	0.00090753
LOC101511170	-5.90634	0.522171	0.00144652
LOC101499384	-5.90602	-2.66144	0.00111704
LOC101509700	-5.90428	-1.49813	0.00292709
LOC101502470	-5.90098	3.04549	0.000752921
LOC101500817	-5.90095	-1.86135	0.00236335
LOC101509561	-5.89228	3.12829	0.00234535
LOC101501398	-5.89123	0.462543	0.00956495
LOC101500630	-5.89119	-2.67392	0.00100072
LOC101499477	-5.88968	-0.70434	0.000935581
LOC101493108	-5.88681	1.10042	0.00183462
LOC101501616	-5.88505	0.173786	0.00501701
LOC101490948	-5.88401	1.56878	0.00170799
LOC101494692	-5.88356	0.0884759	0.00498756
LOC101514693	-5.8803	0.313592	0.0136093
LOC101490736	-5.87995	-0.346169	0.00194193
LOC101498387	-5.87493	0.744361	0.00291591
LOC101514640	-5.87404	4.72053	0.00173297
LOC101497605	-5.87183	-1.09342	0.00464621
LOC101494338	-5.87137	2.94669	0.000860254
TFL1A	-5.86947	2.30833	0.000840999
LOC101488941	-5.86834	3.22652	0.000678469
LOC101506119	-5.86448	4.89951	0.000678469
LOC101509481	-5.86444	-2.68267	0.00112163
LOC101488468	-5.86393	-0.744603	0.000935581
LOC101489953	-5.86017	1.54048	0.000775647
LOC101490396	-5.85933	0.0609055	0.00100158
LOC101492359	-5.8587	-1.10727	0.000903327
LOC101508537	-5.85619	2.45582	0.00509689
LOC101514748	-5.85567	-1.12643	0.00435172
LOC101503125	5.85377	2.71469	0.000833334
UGT73K2	-5.85289	5.93517	0.000678469
LOC101499103	-5.85279	0.728974	0.000800577
LOC101494243	-5.84992	0.264447	0.00391723
LOC101506330	-5.84823	-1.88696	0.00259836
LOC101509330	-5.84744	-0.746346	0.000964831
LOC101514835	-5.8461	1.81638	0.00121411
LOC101497242	-5.84574	-0.361484	0.00199573
LOC101508234	-5.84525	2.80823	0.0176904
LOC101497589	-5.84447	1.99672	0.000678469
LOC101514945	-5.84297	-0.0690626	0.00227079
LOC101499955	-5.84284	1.19341	0.000856053
LOC101512201	-5.84185	-0.309518	0.00249833
LOC101503100	-5.83535	3.2253	0.000769047
LOC101505974	-5.83364	0.188587	0.00128194
LOC101499165	-5.83026	-1.90836	0.00178247
LOC101507549	-5.82992	6.13899	0.000678469
LOC101496338	5.8266	1.49155	0.000741008
LOC101488309	-5.82412	-2.70825	0.00101966
LOC101493278	-5.82403	-2.70486	0.00109229
LOC101491482	5.82391	2.95413	0.000678469
LOC101493492	-5.82376	0.0593605	0.00540033
LOC101490920	-5.82356	-1.52606	0.00323604
LOC101514985	-5.82187	1.05933	0.00208215
LOC101509145	-5.82082	0.0546148	0.0103511
LOC101510946	-5.82078	1.19609	0.00361126
LOC101498812	-5.8119	-1.49782	0.00280298
LOC101503417	-5.8079	2.61975	0.00142347
LOC101505930	-5.80728	1.51126	0.00148905
LOC101515609	-5.80467	0.527266	0.00684047
LOC101510749	-5.80231	0.865907	0.0251142
LOC101503887	5.8019	1.46507	0.00141907
LOC101498806	-5.80137	-0.148133	0.00416257
LOC101509045	-5.80087	0.710049	0.000805938
LOC101506335	-5.79878	-1.58155	0.00318433
LOC101492472	-5.79817	-1.33788	0.00404227
LOC101497453	-5.79602	0.280481	0.00426361
LOC101505962	5.78763	6.45605	0.000678469
LOC101512149	-5.78695	-0.363093	0.00172421
LOC101502245	-5.78464	-2.73951	0.00104179
LOC101501300	-5.78246	0.271415	0.00119532
LOC101495677	-5.7807	-1.12381	0.00285868
NAC07	-5.77961	-2.73628	0.000994855
LOC101496648	-5.77815	0.285475	0.00153091
LOC101512893	-5.778	4.6928	0.000678469
LOC113785761	-5.77226	-0.217257	0.0405498
LOC101495137	-5.77086	1.05075	0.009641
LOC101504404	-5.77075	3.28068	0.00571805
LOC101513184	-5.76905	-1.9094	0.0026576
LOC101504054	-5.76388	-1.91996	0.00331928
LOC101492588	-5.76313	-1.59208	0.00272808
LOC101504795	-5.75928	-1.93677	0.00216341
LOC101492727	-5.75641	-0.230098	0.00167272
LOC101495234	-5.75594	-1.96169	0.00164543
LOC101510259	5.75501	-1.76581	0.0039147
LOC101497021	-5.75203	3.36104	0.000701394
LOC101509665	-5.75118	4.7446	0.000678469
LOC101498627	-5.7501	-1.19973	0.00342134
LOC101496925	-5.7466	0.928243	0.000783429
LOC101490986	-5.74488	6.83154	0.0011056
LOC101494165	-5.74399	2.10172	0.00214884
LOC101492478	-5.74316	4.17638	0.000678469
LOC101501822	-5.74128	-1.36623	0.00449109
LOC101490635	5.74045	3.50337	0.000678469
LOC101496581	5.73831	-1.52842	0.00277824
LOC105852155	-5.73744	0.0582709	0.030371
LOC101498648	-5.73694	1.3202	0.00277824
LOC101494090	-5.73614	-2.75385	0.00103672
LOC101496421	-5.73575	0.0910858	0.0131828
LOC101511411	-5.73505	-0.79993	0.00104577
LOC101506537	-5.73504	-2.7566	0.00101913
LOC101502708	-5.73461	-1.57834	0.00272668
LOC101500880	-5.73277	-2.76017	0.00101638
LOC101508474	5.73179	-1.35158	0.0169459
LOC101492998	-5.73045	2.21219	0.00114203
LOC101490600	-5.73015	-1.50194	0.00640366
LOC101515551	-5.72776	0.112114	0.00242718
LOC101498277	5.72633	5.82203	0.000883794
LOC101491929	-5.72631	-1.16286	0.0057728
LOC101511416	-5.7256	0.542471	0.00111281
LOC101490628	-5.71886	4.4984	0.000678469
LOC101496624	-5.71769	-1.96741	0.00184034
LOC101503054	-5.71659	1.55651	0.000996623
LOC101489022	-5.71643	-0.789781	0.00254981
LOC101513645	-5.71604	-1.93896	0.00444212
LOC101496186	-5.7144	-1.20249	0.00139047
LOC101495614	-5.71245	-1.97407	0.0017227
LOC101498041	-5.71021	-0.841763	0.00227418
LOC101503686	5.70096	2.83708	0.000779108
LOC101488743	-5.69585	1.27759	0.00165392
LOC101494305	-5.68968	-2.00539	0.00216951
LOC101489201	-5.68898	1.28616	0.0026217
LOC101515156	-5.68828	-2.77814	0.00105081
LOC101507192	-5.68499	-1.60855	0.00328303
LOC101500326	-5.68256	-0.384882	0.0013553
LOC101499465	-5.67908	-1.41028	0.0120224
LOC101501259	-5.67736	-0.0701749	0.00487289
LOC101513860	-5.67508	-1.97827	0.00233487
LOC101502803	-5.67414	-0.229751	0.000964831
LOC101504876	-5.67291	-0.909084	0.0283864
LOC101498661	-5.6728	-0.825136	0.00122427
LOC101511553	-5.66564	1.82947	0.000789679
LOC101512587	-5.66338	-1.44055	0.0116498
LOC101491361	-5.66059	-0.841022	0.00102488
LOC101508048	-5.65927	-0.8468	0.00105063
LOC101499832	-5.65891	2.87617	0.000882652
LOC101490133	-5.65839	0.200204	0.00118434
LOC101498424	-5.65393	-1.97985	0.00324353
LOC101491901	-5.6507	4.35532	0.00080092
LOC101510419	-5.64904	-0.879557	0.003124
LOC101512726	-5.64904	1.24631	0.000849628
LOC101505376	-5.64716	2.5368	0.00110181
LOC101497889	-5.64687	2.25664	0.00129499
LOC101491900	-5.64413	2.74669	0.00505564
LOC101490439	-5.64199	1.32114	0.0011456
LOC101510144	-5.63734	0.332031	0.00113011
LOC101513171	-5.63613	0.738178	0.01521
LOC101493157	5.63579	2.40645	0.00162663
LOC101507558	-5.63182	1.44478	0.000793926
LOC101503223	-5.6296	-0.062504	0.00104577
LOC101506704	-5.62798	-0.871034	0.00127236
LOC101494481	-5.626	-0.423765	0.00224592
LOC101489506	-5.62305	2.67397	0.000678469
LOC101499311	-5.62281	2.39297	0.000678469
LOC101496468	5.62238	3.43336	0.000678469
LOC101489960	-5.6216	-0.64864	0.00387113
LOC101508375	-5.62056	6.41915	0.000793926
LOC101491913	-5.61763	2.30214	0.00122409
LOC101503802	-5.61746	3.05284	0.000798909
LOC101495730	-5.61702	-0.894509	0.00276292
LOC101496434	-5.61545	-0.198956	0.00473372
LOC101500768	-5.61437	5.34415	0.000678469
LOC101513799	-5.61355	-1.222	0.00113537
LOC101507952	-5.61255	-0.497695	0.000900901
LOC101509865	-5.61131	3.89111	0.000780855
LOC101496137	-5.6062	-2.03349	0.00183103
LOC101514962	5.60443	-0.803677	0.00108826
LOC101503581	-5.60089	0.567894	0.00152839
LOC101500079	-5.59834	1.27027	0.000784315
LOC101502254	-5.59679	0.858232	0.000882652
LOC101507566	-5.59584	-0.879789	0.00124369
LOC101500161	-5.59292	-0.70889	0.00236006
LOC113785788	-5.59194	-2.01896	0.00240857
LOC101491926	-5.59038	-0.95994	0.0101588
LOC101497284	-5.58996	-1.80684	0.00249404
LOC101490076	-5.58605	-1.65902	0.0034238
LOC101507820	-5.58242	0.517288	0.00108593
LOC105851115	-5.57371	-1.67368	0.00301388
LOC101493565	-5.56999	1.26683	0.00228028
LOC101515329	5.56839	5.39554	0.000678469
LOC101505948	-5.56511	-0.0298925	0.00125335
LOC101489009	-5.56415	-0.884068	0.0011185
LOC101500478	-5.56336	-2.06088	0.00201792
LOC101488265	-5.56249	-0.263174	0.00195736
LOC101507214	-5.56161	-2.02099	0.00407412
LOC101500722	-5.55329	-1.27516	0.00111449
LOC101510397	-5.54871	1.12056	0.00115164
ARF2	-5.5477	2.50416	0.0014134
UGT82A3	-5.54737	1.17473	0.0837737
LOC101505409	-5.54641	-1.71609	0.0043739
LOC101510485	-5.54583	1.22722	0.00082963
LOC101509177	-5.54312	-2.0763	0.00232672
LOC101492591	-5.54272	0.39232	0.00119532
LOC101501900	-5.53958	1.41308	0.00289
LOC101496918	-5.53732	0.895982	0.000892857
LOC101508618	-5.53524	0.519282	0.00489944
LOC101510433	-5.53481	0.0578392	0.00121695
LOC101496289	5.53352	6.94942	0.000678469
LOC101489035	-5.53277	-1.64257	0.0154223
LOC101512072	-5.52951	1.06688	0.0422391
LOC101502002	-5.52427	-0.856307	0.0132387
LOC101490847	-5.51836	1.18203	0.00124761
LOC101515110	5.51776	5.25735	0.000678469
LOC101508329	-5.5174	2.83575	0.00264352
LOC101507971	-5.51672	-1.67276	0.00784616
LOC101509686	-5.50803	1.66735	0.000753883
LOC101494771	5.5046	2.77129	0.000857936
LOC101491038	-5.50225	-0.146627	0.00205445
LOC101490163	-5.50207	0.560361	0.000887314
LOC101490185	-5.49739	-0.535857	0.00202218
LOC101511650	-5.49523	0.691983	0.00119946
LOC101503758	-5.4949	-0.534991	0.00597117
LOC101511129	-5.49365	-2.05161	0.00339322
LOC101491385	-5.49046	6.28811	0.000678469
LOC101498992	-5.48367	1.65956	0.0018773
LOC101493427	5.48288	0.873831	0.00109853
LOC101498813	-5.48055	0.869271	0.00236115
LOC101512629	-5.47919	1.35969	0.000741349
LOC101511513	5.47818	0.0409406	0.0255634
LOC101501233	5.47721	8.29744	0.000678469
LOC101488925	-5.4716	4.13407	0.000678469
LOC101508827	-5.47061	-1.16875	0.00700294
LOC113787055	-5.46895	0.892105	0.00447343
LOC101492294	5.46469	10.0543	0.000678469
LOC101505814	5.46375	0.808794	0.00102973
LOC101513622	-5.46168	1.45945	0.00162001
LOC101511933	-5.46141	0.549335	0.00195313
LOC101509375	-5.45649	1.1864	0.00093758
LOC101515605	-5.45066	1.91997	0.00140171
LOC101490955	-5.44916	-1.30061	0.00678509
LOC101492428	5.4486	-1.10775	0.0159333
LOC101497039	-5.44769	-2.08082	0.00399196
LOC101512468	-5.44712	0.252805	0.00197284
LOC101504738	-5.44582	0.13926	0.00928179
LOC101502818	5.44474	5.81757	0.000678469
LOC101495493	-5.44136	-1.33123	0.0060758
LOC101497446	-5.43935	1.33753	0.000834268
LOC101513568	-5.4393	3.83821	0.0022954
LOC101503867	-5.43314	2.73179	0.0025942
LOC101506249	-5.42873	1.66902	0.000882652
LOC101514160	-5.42743	-0.413693	0.0277327
LOC101488540	-5.42486	3.89348	0.000778021
LOC101508484	5.42442	6.69729	0.000678469
LOC101506422	5.42288	6.97625	0.000678469
LOC101503705	-5.41934	-1.09888	0.00104585
LOC101508041	-5.41934	-1.09888	0.00104585
LOC101490893	-5.41905	-2.12549	0.00201302
LOC101490686	-5.41283	-2.09214	0.00628499
LOC101511914	-5.41252	1.16626	0.00122268
LOC101511798	-5.41225	1.72942	0.000907205
LOC101490177	-5.41213	1.39251	0.00080092
LOC101499959	-5.4103	-1.47532	0.00530386
LOC101500043	-5.40904	-2.1389	0.00203219
LOC101505310	-5.40335	5.64744	0.000678469
LOC101491910	-5.40015	0.185954	0.00160659
LOC101513657	5.39734	-1.14925	0.00173986
LOC101510149	-5.39679	2.21994	0.044368
LOC101510680	-5.39641	-2.15071	0.00250589
LOC101509287	-5.38515	1.23567	0.000775647
LOC101498576	-5.38502	-1.51907	0.00477493
LOC101515578	5.38461	3.7308	0.00104577
LOC101510759	-5.38456	-0.740244	0.00137474
LOC101500257	-5.38354	2.1806	0.00157419
LOC101504452	-5.38335	2.4686	0.00158683
LOC101489126	-5.38128	-1.76225	0.00410318
LOC101496020	-5.38107	-1.76654	0.00354964
LOC101504400	-5.38033	1.15967	0.0011253
LOC101507008	-5.38004	1.21846	0.0022954
LOC101511913	-5.37962	-0.984717	0.00113831
LOC101496945	-5.37947	3.36645	0.000678469
LOC101489135	-5.3749	2.49921	0.00136365
LOC101493415	-5.37408	0.373411	0.000907205
LOC101505503	-5.37179	4.15291	0.000678469
LOC101509654	-5.36887	-2.1446	0.00307502
LOC101502959	-5.36877	-0.631797	0.00120986
LOC101505299	-5.36813	2.05735	0.000752921
LOC101497431	-5.36677	-1.58161	0.00799941
LOC101502374	-5.3659	-0.15872	0.00292104
LOC101504595	-5.36497	-0.548745	0.00294736
LOC101495163	5.36409	1.5318	0.000863939
LOC101509694	-5.35526	-2.14193	0.00258564
LOC101498965	-5.35238	5.07631	0.000678469
LOC101512646	-5.34993	2.29426	0.000860254
LOC101491117	-5.34663	-1.54201	0.00494617
LOC101512456	5.34641	6.27405	0.000678469
LOC101488697	-5.34465	-1.04934	0.00911142
LOC101501903	-5.34288	2.57588	0.00264972
LOC101503162	-5.34101	-0.19135	0.00131838
LOC101510981	5.33687	5.74023	0.000678469
LOC101499424	-5.33538	-2.17999	0.00253235
LOC101497066	-5.33373	1.39426	0.00197497
LOC101489857	-5.33081	1.48406	0.00456361
LOC101495550	-5.3291	1.6065	0.0011202
LOC101492110	-5.32882	3.03991	0.000784315
LOC101490969	-5.3278	-1.01401	0.00119073
LOC101491320	-5.3266	-1.53759	0.00641951
LOC101498260	-5.32626	0.911901	0.00347666
LOC101513514	-5.3258	-0.0537403	0.00336428
LOC101512324	-5.32505	0.269203	0.00104577
LOC101514510	-5.32351	-0.66966	0.0031537
LOC101511658	5.32296	2.16032	0.00324999
LOC101498790	-5.32207	1.08337	0.00113387
LOC101509449	-5.32157	2.48864	0.000678469
LOC101508735	-5.32145	2.96434	0.000741008
LOC101505337	-5.31681	-1.81658	0.00369564
LOC101493282	-5.3161	-0.158711	0.000964831
LOC101499819	-5.31591	2.99016	0.00262672
LOC101499628	-5.31538	-1.58446	0.00623021
LOC101512258	-5.31475	1.72572	0.00208981
LOC101490474	-5.31472	2.87796	0.000865954
LOC101515583	-5.31397	0.81442	0.00128531
LOC101508976	-5.31177	2.17235	0.000720371
LOC101500151	-5.30968	2.93534	0.000678469
LOC101500220	-5.30917	3.13702	0.00070264
LOC101513420	5.30636	3.56631	0.000678469
LOC101507458	-5.30504	-0.435984	0.00344868
ARF11	-5.30489	2.56719	0.00165101
LOC101510301	5.3047	2.60681	0.00121838
LOC101504687	5.29809	6.76628	0.000678469
LOC101496307	-5.2917	0.810512	0.00794276
LOC101491078	-5.29162	-0.787942	0.00148604
LOC101498587	-5.29158	-0.151902	0.00183653
LOC101496454	-5.28714	4.74549	0.000678469
LOC101501696	-5.28327	1.32386	0.000849628
LOC101488474	-5.28272	-0.392281	0.00407448
LOC101503428	-5.28118	1.65095	0.000784315
LOC101496428	5.27997	2.0903	0.00146015
LOC101489202	-5.27895	0.931539	0.00125753
LOC101500973	-5.27894	-1.81107	0.00379971
LOC101490589	-5.27777	-1.42044	0.00162663
LOC101513311	-5.27766	-1.40904	0.00113011
LOC101492275	-5.27643	-1.16742	0.0113537
LOC101494717	-5.27634	-1.03539	0.00118675
LOC101514764	-5.27401	2.32938	0.000859548
LOC101507006	-5.27304	4.35611	0.000678469
LOC101497870	-5.26903	-1.43719	0.010498
LOC101507382	-5.26898	0.715561	0.000977494
LOC101500101	5.26892	2.25103	0.00105081
UGT79B26	-5.26276	2.44765	0.00080092
LOC101494129	-5.26211	0.282471	0.0048309
LOC101494309	-5.26199	2.50329	0.0176747
LOC101488274	-5.26087	-0.171548	0.00234504
LOC101495782	-5.25728	-1.60396	0.00564684
LOC101499195	-5.25655	1.18567	0.00205258
LOC101501897	-5.25239	2.26689	0.00080092
LOC101503593	-5.24905	3.184	0.00179966
LOC101506400	-5.2479	-0.00374139	0.00131358
LOC101500734	-5.2472	2.43616	0.00309711
LOC113784131	5.2464	-1.22253	0.00962606
LOC101512573	-5.24308	0.754417	0.00461367
ARF16	-5.2427	2.05854	0.00101913
LOC101488578	-5.24221	1.07213	0.00406022
LOC101514392	-5.24205	3.64703	0.000703905
LOC101508113	-5.23953	1.72867	0.000879503
LOC101491688	-5.23784	-0.714005	0.00346672
LOC101501198	-5.2376	-0.0112166	0.0025804
LOC101509246	-5.23544	-2.21693	0.00223842
LOC101511929	5.23277	7.87412	0.000678469
LOC101512677	-5.23166	2.98712	0.000678469
LOC101489159	-5.23126	1.35896	0.00202783
LOC101491520	-5.22832	2.40754	0.00334163
LOC101499152	-5.2242	0.484374	0.00232985
LOC101510400	-5.22375	-1.41353	0.00789758
LOC101514389	-5.22207	-2.20694	0.00292727
LOC101488859	-5.22074	5.20601	0.000678469
LOC101505743	-5.22047	3.6852	0.000678469
LOC101491624	-5.21926	9.29251	0.00141917
LOC101512811	-5.21905	1.34698	0.000796561
LOC101495631	5.21882	1.74848	0.00119308
LOC101503897	-5.21622	2.33918	0.000783429
LOC101496368	-5.21599	0.198394	0.00253179
LOC101514183	-5.21479	2.1879	0.000720573
LOC101513844	-5.20409	1.23449	0.00533925
LOC101506531	-5.20232	-2.20976	0.00356142
LOC101505130	-5.20125	2.50244	0.0138511
LOC101488786	-5.19902	-0.485873	0.00405025
LOC101511048	5.1984	4.63334	0.00104577
LOC101488289	-5.198	4.04566	0.000678469
LOC101506071	-5.19526	1.86859	0.00257595
LOC101503878	-5.19293	-0.1895	0.00526057
LOC101505667	-5.19269	0.808631	0.00142311
LOC101510551	-5.18589	0.473701	0.012154
LOC101496988	-5.18472	-1.4379	0.00748601
LOC101500588	-5.18265	3.88367	0.000720573
LOC101514192	5.18159	7.75187	0.000678469
LOC101515154	5.18123	3.75174	0.000783003
LOC101495953	5.17975	5.45398	0.000875116
LOC101511221	-5.17863	-0.130205	0.00446211
LOC101512239	-5.17508	0.74601	0.00192084
UGT85K9	-5.17267	-1.66601	0.00873454
LOC101489748	-5.17258	0.414208	0.00269575
LOC101492287	-5.17038	2.88527	0.000678469
LOC101514605	-5.17019	1.0505	0.0021826
LOC101492941	-5.16546	-0.548633	0.0253615
LOC101510658	-5.1649	-1.43435	0.00269713
LOC101513097	-5.16353	2.84142	0.000678469
LOC105851289	5.15568	-1.8219	0.00693467
LOC113785779	-5.15426	2.2557	0.0163009
LOC101500894	-5.15253	4.76647	0.000678469
LOC101497871	-5.15243	-0.226302	0.00188852
LOC101488580	5.15112	2.08797	0.00115164
LOC101508788	-5.15096	1.95144	0.000949558
LOC101509770	-5.15078	-0.290791	0.00498552
LOC101489906	-5.14895	1.32784	0.000779476
LOC101508272	-5.14808	-1.05382	0.00473216
LOC101492167	-5.14776	-1.48756	0.00191367
LOC101511214	-5.14627	-1.44899	0.00886586
LOC101492957	-5.14185	-2.26161	0.00239549
LOC101515416	-5.13785	2.26825	0.000779108
LOC101515075	-5.13772	4.75969	0.000678469
LOC101503017	-5.13514	0.84532	0.000840999
LOC101504667	-5.13489	-1.92355	0.00554161
LOC101493405	5.13423	2.83422	0.0156564
LOC101506005	5.1314	6.63302	0.000678469
LOC101499251	5.13075	5.87099	0.000752921
LOC101513224	-5.12988	1.04467	0.00112683
LOC101507643	5.12949	2.42456	0.000752921
LOC101507103	-5.12522	1.68224	0.000769047
ARF17	-5.12475	-0.769378	0.00331468
LOC101495536	5.12413	9.19678	0.000678469
LOC101501505	-5.12381	-0.397537	0.00325301
LOC101490630	-5.12339	2.77762	0.000826926
LOC101490587	-5.12299	0.483106	0.00396714
NAC39	-5.11471	-1.12357	0.00133148
LOC101500260	-5.11312	-1.12152	0.0013275
LOC101491250	-5.11287	1.45655	0.00314321
LOC101494196	-5.10901	0.630146	0.00125845
LOC101513279	-5.10863	2.59812	0.00337355
LOC101506365	5.1079	7.48992	0.00070494
LOC101507417	-5.10696	1.61808	0.000887314
LOC101492147	-5.10679	-0.905428	0.00407412
LOC101510228	-5.10646	0.78156	0.00785318
LOC101492700	-5.10594	3.82195	0.000678469
LOC101501112	-5.10399	-1.48834	0.00114365
LOC101510374	5.10249	2.86417	0.000678469
LOC101511851	-5.10085	2.39761	0.00534474
LOC101494961	-5.09988	3.9883	0.0026689
LOC101513940	-5.09947	-0.198521	0.00563616
LOC101513998	-5.09464	1.20895	0.00201423
LOC101509198	-5.09455	-0.719188	0.00721916
LOC101512815	5.09385	6.60896	0.000678469
LOC101494036	-5.09217	0.783352	0.00892636
LOC101505170	-5.08945	0.0935785	0.0698334
LOC101501081	-5.08898	-0.740622	0.00238015
LOC101507327	-5.08871	-0.36385	0.00443992
LOC101506723	5.08525	-0.413469	0.00446582
LOC101499335	-5.08441	-1.65126	0.00960699
LOC101488422	5.08294	3.28082	0.000964831
LOC101490289	-5.08155	2.9999	0.00285909
LOC101508379	-5.07974	1.72103	0.00102964
LOC101493984	5.07219	7.544	0.000678469
LOC101513777	-5.0705	0.316754	0.0341568
LOC101495443	-5.07047	1.95219	0.000720573
LOC101506431	-5.06956	2.40304	0.00211023
LOC101513168	-5.06776	0.0466249	0.00512535
LOC101503987	-5.06775	-0.894468	0.00164816
LOC101500231	-5.06709	1.01769	0.000932815
LOC101515728	-5.06513	0.315358	0.00458571
LOC101510777	-5.06493	-1.93734	0.00423825
LOC101514445	-5.06209	1.83166	0.0288655
LOC101510414	-5.06086	-1.4573	0.0117363
LOC101493258	-5.06025	4.50977	0.000678469
LOC101490605	-5.05867	1.99959	0.000764042
LOC101507515	-5.0572	-2.3142	0.00272594
LOC101490958	-5.05718	1.60629	0.000890194
LOC101497275	-5.05668	1.3371	0.000976515
LOC101499413	-5.05397	-1.1087	0.00564684
LOC101489170	-5.05004	3.14372	0.000887314
LOC101507942	-5.05	6.36513	0.000678469
LOC101501072	-5.04939	2.12535	0.00232709
LOC101494472	-5.04747	2.28264	0.00178247
LOC101502622	5.04732	5.58995	0.000678469
LOC101507868	-5.04726	-1.16407	0.00177084
LOC101497205	5.04671	3.02533	0.00080092
LOC101494431	-5.04526	-1.94796	0.00433152
LOC101514161	5.04312	3.19084	0.000915018
LOC101505728	-5.03136	1.42983	0.00319546
LOC101506280	-5.03126	0.790395	0.000915018
LOC101500876	5.0292	7.17772	0.000678469
LOC101503700	-5.02898	-1.14815	0.00164494
LOC101503442	-5.0228	1.67172	0.000793926
LOC101508775	-5.02266	1.21316	0.000964831
LOC101510664	-5.0171	2.68297	0.000887314
LOC101502366	-5.00893	1.99871	0.000887314
LOC101491699	-5.00569	7.12416	0.000678469
LOC101505274	5.00335	1.20971	0.00365453
LOC101507317	-5.00248	2.26594	0.0116858
LOC101493988	5.0007	4.42663	0.000678469
LOC101503130	-4.9949	1.70975	0.00134929
LOC101503248	-4.99428	0.964186	0.000904495
LOC101505528	-4.99135	-2.32917	0.00285106
LOC101499487	-4.98544	1.60168	0.0084421
LOC101503712	-4.98269	2.69182	0.00721249
LOC101501736	-4.98008	0.685718	0.00311317
LOC101499785	-4.9784	-0.248606	0.00157552
LOC101491345	4.97543	2.28977	0.00601881
LOC101515370	-4.97369	5.03103	0.000779108
LOC101500960	-4.97364	-1.96518	0.00511909
LOC101507849	-4.97216	0.237431	0.00757615
LOC101503433	-4.96931	-0.371485	0.00462486
LOC101491530	-4.96257	2.33826	0.000782039
LOC101492521	-4.96052	2.885	0.000678469
LOC101495232	-4.95798	-0.345995	0.00119549
LOC105851539	-4.95729	2.07946	0.0368759
LOC101506171	-4.95492	0.856971	0.00209186
LOC101490867	-4.95476	0.958616	0.00147763
LOC101491298	-4.95444	9.91051	0.000776448
LOC101492067	-4.95249	1.77865	0.00080092
LOC101508168	4.9472	5.4698	0.000678469
LOC101505196	4.94353	-0.0726432	0.0346889
LOC101497620	-4.94339	-2.36112	0.00273847
LOC101512048	-4.9428	-2.01294	0.00592446
LOC101504290	-4.94035	-1.30047	0.0119175
LOC101502829	-4.93944	0.999377	0.00112933
LOC101512695	-4.93943	2.91421	0.00110597
LOC101499904	-4.93859	1.41497	0.000838871
LOC101509453	-4.93743	0.711535	0.00494985
LOC101494491	-4.93743	2.1897	0.000730575
LOC101500848	-4.93675	-1.61678	0.00753211
LOC101511476	-4.93473	2.79324	0.000920211
LOC101505055	-4.93229	0.205216	0.00134261
LOC101493720	-4.93106	3.40917	0.000678469
LOC101511885	-4.93078	-2.01226	0.00522263
LOC101491593	-4.9305	0.851687	0.00208215
LOC101490798	4.9247	4.65365	0.000678469
LOC101495176	-4.92446	1.69654	0.000770903
LOC101503622	-4.92417	2.69102	0.000687293
LOC101492946	-4.92294	-2.01878	0.00549173
LOC101511623	4.92162	-1.01754	0.0014011
LOC101507605	4.92124	1.89464	0.000741008
LOC101489564	-4.92071	0.125269	0.00314542
LOC101494991	-4.92069	0.137487	0.00131535
LOC101514439	4.91815	7.39557	0.000678469
LOC105852044	-4.91503	-2.36978	0.00293651
LOC101489791	-4.91391	-0.0468368	0.00156885
LOC101507231	4.91083	4.90239	0.000678469
LOC101503001	-4.90936	2.30883	0.00197616
LOC101493125	-4.90499	-1.77224	0.00671318
LOC101504115	-4.90357	3.14875	0.00261613
LOC101513661	-4.90182	1.40149	0.00109298
LOC101501223	-4.90077	4.91898	0.000892857
LOC101499502	-4.90071	-0.258984	0.00495333
LOC101513531	-4.90019	2.60384	0.00070494
LOC101497816	-4.89776	3.82181	0.000776448
LOC101500122	-4.89668	-0.269816	0.00286546
LOC101498105	-4.89499	2.47518	0.00223489
LOC101496510	-4.89307	3.31977	0.00070494
LOC101498803	4.89033	-1.62586	0.0100869
LOC101515371	-4.89009	-0.069521	0.0021137
LOC101504360	-4.8894	-0.0429405	0.00139497
LOC101495775	-4.887	1.78447	0.0011345
LOC101502778	-4.88556	6.51298	0.000678469
LOC101490493	-4.88547	-2.00494	0.00618277
LOC101490300	4.88316	2.28935	0.000887314
LOC101499010	-4.88213	2.49033	0.00205685
LOC101507255	-4.88039	1.57529	0.00086792
LOC101498124	-4.87945	3.20511	0.000809937
LOC101488824	-4.87925	0.592726	0.00119073
LOC101503845	-4.87892	2.15738	0.00093758
LOC101502046	-4.87728	0.236289	0.00496465
LOC101490063	-4.8715	4.41324	0.00104577
LOC101508624	-4.87026	1.82568	0.000779476
LOC101492328	-4.86491	5.20344	0.000678469
LOC101488593	-4.86431	6.01633	0.000678469
LOC101501194	-4.85943	3.50408	0.000793926
LOC101491589	4.85842	-0.314211	0.0103003
LOC101489731	-4.85648	-1.81664	0.00916916
LOC101499721	-4.85553	2.73657	0.000703905
LOC101512441	4.85456	2.72397	0.00195592
LOC101492494	4.85385	1.82078	0.000833334
LOC101509822	4.85235	6.86962	0.000678469
LOC101492464	4.85188	7.05416	0.000678469
LOC101493032	-4.85181	3.38278	0.000729305
LOC101504116	-4.84652	0.257018	0.00250963
LOC101488830	-4.84631	-0.985796	0.00339925
LOC101491545	-4.84505	3.70554	0.000678469
LOC101514807	-4.84444	-0.432801	0.00484931
LOC101511581	4.84422	6.02947	0.000678469
LOC101507662	-4.84322	0.734069	0.0115904
LOC101501973	-4.84318	2.47654	0.00070896
LOC101493535	-4.84238	-1.41567	0.0117872
LOC101507586	-4.84124	1.14248	0.0234472
LOC101509945	-4.83813	1.1742	0.0436816
LOC101513984	-4.83783	4.34888	0.000678469
LOC101492978	-4.83519	0.896981	0.0516163
LOC101490863	-4.83368	7.68902	0.000678469
LOC101499463	4.8336	7.41925	0.000678469
LOC101512367	-4.83265	-0.173876	0.0128096
LOC101498843	4.82938	1.49816	0.00100121
LOC101492207	-4.82759	2.02786	0.054142
LOC101509250	4.82623	1.18474	0.000947302
LOC101501525	-4.82608	2.50116	0.00126282
LOC101497372	4.82511	1.21443	0.000793926
LOC101514721	-4.82282	2.781	0.00233144
LOC101490518	-4.81817	-0.581454	0.0036803
LOC101510280	4.81623	3.39117	0.000887314
LOC101501402	4.81582	-1.80725	0.00265665
LOC101506275	-4.81567	2.13563	0.00150952
LOC101490889	4.81535	4.93311	0.000678469
LOC101503041	-4.81467	-0.401443	0.00153224
LOC105852415	4.81417	-0.647034	0.00214421
LOC101512752	-4.81268	0.333164	0.00462429
LOC101491779	-4.81229	-1.22046	0.0101458
LOC101501405	-4.81178	-1.25558	0.0018253
LOC101504901	-4.81001	0.109965	0.00215797
LOC101493106	-4.80906	1.02182	0.0050797
LOC101511162	4.80672	3.76634	0.000964831
LOC101508325	-4.80479	-0.644445	0.00341321
LOC101503338	-4.80454	0.483429	0.00109939
LOC101505842	4.80116	0.0478177	0.00184034
LOC101511044	-4.79908	1.23472	0.000826926
LOC101489510	-4.799	0.113536	0.00265051
LOC101504724	4.79677	5.53412	0.0290687
LOC101509080	-4.79043	1.31543	0.00198339
LOC101510335	-4.78917	-0.126354	0.00525591
LOC101488891	-4.78906	3.75244	0.00348587
LOC101499266	-4.78827	1.82673	0.033742
LOC101514841	-4.78817	-0.247847	0.00129287
LOC101497940	-4.78544	-1.91875	0.00651963
LOC101502086	-4.78471	-0.893472	0.00213996
LOC101512004	-4.78466	-1.29842	0.00180224
LOC101502089	4.78343	5.05824	0.000678469
LOC101506420	-4.78335	1.28893	0.000794752
LOC101490982	-4.78257	-1.30773	0.00356142
GRP2	4.78216	-0.663889	0.00131739
LOC101492323	-4.78208	2.4006	0.000789458
LOC101493890	-4.78184	2.62308	0.000964831
LOC101515506	-4.78119	0.428438	0.00280937
LOC101509434	-4.78087	0.63932	0.0064736
LOC101490151	-4.77981	1.37538	0.00173822
LOC101512475	-4.77842	1.71865	0.00216341
LOC101491651	-4.77606	2.00969	0.000922378
LOC101493328	4.7754	2.02465	0.000979115
LOC101508579	-4.77458	3.26514	0.000678469
LOC101507222	-4.77379	4.84698	0.000678469
LOC101507227	-4.77252	-0.779214	0.0270992
LOC101495023	-4.7724	2.59546	0.00141221
LOC101507060	-4.77206	-1.26108	0.00333798
LOC101500266	-4.76937	-0.678219	0.00131988
LOC101512491	-4.76825	0.658894	0.00093758
LOC101492622	-4.76525	2.36767	0.000779108
LOC101489042	-4.76392	-1.33597	0.00886749
LOC101496429	-4.76216	2.08943	0.000706301
UGT85H7	-4.76213	1.61239	0.000778021
LOC101511463	-4.75962	2.58975	0.000805938
LOC101493760	-4.75876	1.04387	0.00262766
LOC101502073	-4.75436	4.61952	0.000678469
LOC101506037	-4.75268	0.67467	0.0636397
LOC101511216	-4.75037	1.54897	0.00113387
LOC101504766	4.74965	2.378	0.000752921
LOC101491244	-4.74879	0.0222986	0.0033733
LOC101498973	-4.74858	2.77455	0.00440946
LOC101489166	-4.74845	-1.82774	0.00956495
LOC101504897	-4.74417	0.949495	0.00194502
LOC101500676	-4.74341	-2.08189	0.006063
LOC101502786	-4.743	0.543343	0.00102259
LOC101512716	-4.74005	-0.383002	0.00295583
LOC101509076	-4.74001	1.91974	0.000794752
LOC101493680	-4.73833	2.15705	0.0318952
LOC101498549	-4.73763	1.83354	0.0217035
LOC101498706	-4.73724	4.62954	0.00100451
LOC101503531	-4.73446	-0.455126	0.00123939
LOC101502348	-4.73371	1.13498	0.000840999
LOC101497452	-4.73265	0.268523	0.0018707
LOC101511392	4.7319	4.56698	0.000678469
LOC101508479	-4.73161	-1.70437	0.00401145
LOC101504305	-4.7303	1.68994	0.00300397
LOC101511148	4.72899	-0.181424	0.00171996
LOC101502577	4.72843	3.35871	0.00214421
LOC101489232	-4.72802	3.71287	0.000678469
LOC101505598	-4.72788	1.07709	0.00398034
LOC101497658	-4.72776	2.42659	0.000752921
LOC101505841	-4.72569	1.53222	0.00163658
LOC101513505	4.72557	4.49216	0.000678469
LOC101499536	-4.72371	4.34517	0.000703905
LOC101493669	4.71872	2.74603	0.000923175
LOC101488683	4.71542	2.50129	0.000741008
LOC101495113	-4.71517	1.97297	0.00155614
LOC101515221	-4.71404	-0.172886	0.00394225
LOC101504094	-4.71377	-0.389717	0.00446713
LOC101491799	-4.71348	10.3481	0.000923175
LOC101514175	-4.71291	5.81927	0.000678469
LOC101508058	-4.71164	0.139666	0.00182559
LOC101514061	-4.71145	2.34805	0.000779108
LOC101515041	-4.70537	0.272906	0.00112163
LOC101505649	-4.70326	1.85468	0.000891047
LOC101494308	4.7007	3.95209	0.000678469
LOC101513290	4.70054	-1.49777	0.00402418
LOC101491895	4.6973	1.36039	0.00109943
LOC101506915	-4.69653	3.40838	0.000841471
LOC105851085	4.68981	3.46058	0.00895778
LOC101511264	-4.68538	0.595974	0.00184391
LOC101499946	-4.68411	-2.114	0.00617118
LOC101506200	-4.68168	0.600961	0.00117701
LOC101491594	4.67969	3.23503	0.000703905
LOC101499698	-4.67925	2.56867	0.000708682
LOC101507239	4.67853	1.36245	0.00276203
LOC105851077	-4.67548	0.139714	0.00368742
LOC101493670	-4.6741	1.28288	0.000840999
LOC101502684	-4.6718	-2.12211	0.0060545
LOC101497743	-4.67175	-1.67326	0.00482262
LOC101514353	-4.67163	2.49128	0.00337355
LOC101512235	-4.6692	0.952968	0.000887314
LOC101513561	4.66798	4.52773	0.000678469
LOC101495591	-4.66695	-2.13075	0.00567512
LOC101513079	-4.66585	2.84509	0.0027572
LOC101500909	-4.66384	-1.30609	0.00610433
LOC101507089	4.66309	7.56074	0.000678469
LOC101497273	-4.6578	-0.317316	0.00747158
LOC101511373	-4.65573	1.22749	0.00107848
LOC101505965	-4.65504	5.02548	0.000678469
LOC101503343	-4.65374	-1.32878	0.0171303
LOC101497547	-4.64893	-1.71596	0.00494754
LOC101497520	-4.64878	1.61443	0.00210901
LOC101501992	-4.64815	-1.086	0.00370474
LOC101491858	-4.64614	-0.643887	0.00544143
LOC101500250	-4.64159	-1.37631	0.00336109
LOC101504353	-4.64115	5.63312	0.000752921
LOC101511518	-4.63936	-1.7093	0.00182631
LOC101504197	-4.63633	6.22615	0.000678469
LOC101496153	-4.63462	0.33449	0.00366708
LOC101508322	-4.63462	-0.979297	0.00164012
LOC101509589	-4.634	-0.797229	0.00381731
LOC101494343	-4.63335	2.73893	0.00682396
LOC101506661	-4.63309	2.76023	0.01217
LOC101509517	-4.63239	-0.424714	0.00201204
LOC101495037	-4.62791	3.51554	0.000678469
LOC101488783	-4.62735	2.04362	0.00852554
LOC101499440	-4.62552	1.91154	0.00080092
LOC101512236	4.62477	5.30545	0.000701394
LOC101503444	-4.62424	-0.44618	0.00379468
LOC101511268	-4.62158	0.482776	0.031936
LOC101509384	-4.62092	3.36517	0.0011038
LOC101488973	-4.61682	0.0315489	0.0115099
LOC101502756	-4.61674	-0.482746	0.00538877
LOC101498114	-4.61568	-1.11118	0.00260614
LOC101488408	-4.61413	-0.308275	0.00498705
LOC101502309	-4.61146	3.13556	0.00160659
LOC101507763	-4.6092	1.20328	0.0636494
LOC101512291	-4.6091	-1.38128	0.00214421
LOC101493740	-4.6087	1.18425	0.000941645
LOC101495829	-4.60552	1.52631	0.0046271
LOC101513750	-4.60507	2.05848	0.00155796
LOC101497633	-4.60465	2.34575	0.000870034
LOC101501838	4.60201	2.88137	0.000703176
LOC101493836	-4.59935	1.07626	0.0014439
LOC101503040	-4.59935	1.07626	0.0014439
LOC101513866	-4.59773	1.75065	0.0931055
LOC101510199	-4.59661	2.02965	0.00683659
LOC101513719	-4.59343	3.74947	0.000701394
HSFA9	4.59328	1.44371	0.00119848
LOC101511561	4.59117	5.77824	0.000678469
LOC101495941	-4.59075	-0.337371	0.00140946
LOC101493808	-4.5894	3.3878	0.00107264
LOC101499599	-4.58749	1.1896	0.00344516
LOC101511433	4.58518	3.72237	0.0248457
LOC101504909	-4.58507	-0.0331987	0.00205409
LOC101490167	-4.58176	3.12261	0.000701394
LOC101507812	-4.57657	-1.13356	0.00293651
LOC101505954	-4.57427	1.03356	0.0175354
LOC101495158	-4.57259	-1.74348	0.0019079
LOC101490979	-4.57142	-0.450608	0.0884742
LOC101495414	-4.57111	-0.39189	0.0101218
LOC101490590	-4.57109	1.11244	0.000949664
LOC101492012	-4.56981	0.810315	0.00100309
LOC101515645	-4.56975	1.23219	0.00610818
LOC101503302	-4.56974	7.1905	0.000678469
LOC101512246	-4.56867	0.176882	0.0370059
LOC101503082	4.56857	3.7201	0.000964831
LOC101515533	-4.56835	1.91111	0.0014197
LOC101514065	-4.56831	0.292695	0.00153478
LOC101508173	-4.56775	0.105854	0.00113387
LOC101494496	-4.56722	2.58358	0.00203822
LOC101508364	-4.56662	-0.597121	0.00171132
LOC101494653	-4.56511	5.03983	0.000678469
LOC101509245	-4.56489	0.705165	0.00208981
LOC101497765	-4.56057	1.38052	0.0312263
LOC101501396	-4.55881	-0.139875	0.00301069
LOC101493553	4.55537	-1.57205	0.00376044
LOC101501170	-4.55234	0.169528	0.00289
LOC101514032	-4.55206	1.43166	0.00600711
LOC101502248	4.55176	1.23087	0.0121062
LOC101499310	4.55075	2.08385	0.00104734
LOC101504492	-4.54814	-0.465846	0.00208981
LOC101503868	-4.54613	1.22167	0.00664796
LOC101495196	4.54607	5.75762	0.000678469
LOC101500860	-4.54543	1.75245	0.00139494
LOC101498647	-4.54494	1.55453	0.000993453
LOC101488372	-4.54194	2.68967	0.000738105
LOC101512534	-4.54133	4.8747	0.000678469
LOC101498111	-4.53734	-1.01691	0.00282845
LOC101490652	-4.53728	0.742884	0.00171215
LOC101510023	4.53702	-1.2118	0.00167642
LOC101489221	-4.53261	2.03867	0.00143279
LOC101508545	-4.53003	0.341688	0.00111449
LOC101498555	-4.52744	1.6998	0.00112163
LOC101490134	-4.5251	-0.268313	0.00433788
LOC101503058	-4.52268	1.49863	0.00133616
LOC101489754	-4.52052	-0.039719	0.00143493
LOC101493275	-4.51847	-1.03158	0.00197209
LOC105851082	-4.51537	0.916757	0.00151767
LOC101510187	-4.51511	-0.260077	0.0304374
LOC101510391	-4.51215	-1.41237	0.00192035
LOC101507321	-4.51093	3.03299	0.000947302
LOC101514438	-4.51063	3.09208	0.000768831
LOC101498323	-4.50871	2.77369	0.0010613
LOC101504086	-4.50818	-0.98248	0.00357058
LOC101504431	-4.50788	1.64645	0.00559019
LOC101489760	4.50786	5.96778	0.000678469
LOC101495053	-4.50699	3.73428	0.00112054
LOC101498856	-4.505	-0.83218	0.00338344
LOC101515097	-4.50467	-0.758938	0.0086434
LOC101508820	-4.50432	0.180584	0.00253428
LOC101507944	4.5035	5.61455	0.000678469
LOC101492630	-4.5022	2.39031	0.00457118
LOC101504441	-4.50156	1.37779	0.000805938
LOC101514788	-4.49856	0.187878	0.00209996
LOC101497230	-4.49812	2.87403	0.0112495
LOC101494619	4.49788	5.23293	0.000678469
LOC101492926	-4.49643	-1.22741	0.0128322
LOC101495368	-4.49613	4.82133	0.00104577
LOC101500014	-4.49594	-0.877205	0.0289532
LOC101511898	-4.49206	-0.00777512	0.00143684
LOC101515509	-4.4913	1.26042	0.000860271
LOC101504049	-4.49129	3.5319	0.010338
LOC101513181	-4.48986	-0.593538	0.0124559
LOC101501577	-4.48879	5.02434	0.000678469
LOC101489437	-4.48833	-1.19919	0.00303515
LOC101510111	4.48696	0.376516	0.00167266
LOC101488789	-4.48632	0.52621	0.0024032
LOC101489370	-4.48618	-1.22047	0.00662449
LOC101499150	-4.48582	0.998264	0.00093758
LOC113783910	4.48504	-1.90708	0.0196245
LOC101511633	-4.48103	-1.8003	0.00163622
LOC101497331	4.48095	0.753595	0.00481445
LOC101497989	4.48095	0.753595	0.00481445
LOC101507104	4.4796	4.61976	0.000678469
LOC101512548	-4.47913	2.73909	0.000966065
LOC101497352	-4.47828	5.03879	0.00221474
LOC101511889	-4.4772	6.67628	0.000678469
LOC101506254	4.47717	7.57578	0.00080092
LOC101511193	-4.47381	-0.208265	0.0059787
LOC101507038	-4.47138	-0.998685	0.00384576
LOC101506157	-4.47071	2.61198	0.0133392
LOC101490058	-4.46893	5.94536	0.00104585
LOC101500679	-4.46874	1.97987	0.00131239
LOC101496853	-4.46669	3.27284	0.000865794
LOC101498213	-4.46642	2.0944	0.000752921
LOC101497792	-4.46627	-1.64371	0.015567
LOC101492873	-4.46563	2.93307	0.0137623
LOC101511689	-4.46392	-0.601361	0.0176645
LOC101513338	-4.46295	3.67774	0.000741008
LOC101503455	4.46195	0.67449	0.00296494
LOC101489478	4.45869	3.23049	0.000907205
LOC101503615	-4.45777	-0.503312	0.00668402
LOC101505961	-4.45771	3.48169	0.000678469
LOC101496903	-4.45468	2.91788	0.0183995
LOC101511261	-4.45416	-0.85937	0.00523346
LOC101510644	-4.45307	1.21218	0.00195736
LOC101495604	-4.45193	-1.82349	0.0130086
LOC101501188	-4.44503	-0.903194	0.0287819
LOC101503523	-4.44234	0.0417898	0.0020308
LOC101514919	-4.44047	5.48157	0.000678469
LOC101503116	-4.435	-1.04836	0.00443232
LOC101494839	-4.43442	-0.551471	0.00781755
LOC101506796	-4.43025	-0.51428	0.00233144
LOC101512584	-4.42558	4.00384	0.000678469
LOC101492687	-4.42509	2.54386	0.00308784
LOC101496169	-4.42443	1.01051	0.0316399
LOC101489086	4.42404	3.51891	0.000805938
LOC113785792	4.42342	-1.22626	0.0252941
LOC101490187	-4.42287	2.36201	0.00591711
LOC113786201	4.42029	-1.74056	0.0147526
LOC101490814	-4.42016	-0.0305967	0.0521341
LOC101494718	-4.41854	2.53281	0.00131227
LOC101500798	-4.41728	1.51231	0.000923175
LOC101507131	-4.41088	-0.325481	0.0106513
LOC101502049	-4.41021	-1.36083	0.0103177
LOC101489636	4.40961	8.16296	0.000678469
LOC101514775	4.40683	2.51382	0.00391723
LOC101496803	4.40597	4.70055	0.000678469
LOC101499212	-4.40575	3.32685	0.000927
LOC101514911	-4.40532	1.13034	0.000994093
LOC101492090	-4.40129	1.57747	0.00100072
LOC101498011	-4.39904	2.14885	0.000844064
LOC101493265	-4.39898	-0.874117	0.00216883
LOC101494925	-4.39612	3.85434	0.000727885
LOC101503605	-4.39599	-0.84756	0.00254014
LOC101504661	-4.38999	-1.45324	0.00477717
LOC101503422	-4.38868	-1.81078	0.00210011
LOC101494416	-4.38105	1.17361	0.00915754
UGT73C15	4.37919	1.56783	0.00235693
LOC101515326	-4.37905	0.037742	0.00148361
LOC101514527	-4.37599	-1.71143	0.0162362
LOC101504701	4.37548	2.2974	0.000914173
LOC101508022	-4.37508	1.9085	0.00224854
LOC101507304	-4.37388	1.63052	0.00118089
LOC101514025	-4.37114	3.47418	0.000752921
LOC101493471	4.3682	-0.662595	0.0441244
LOC101507026	-4.36647	-0.496178	0.0358706
LOC101493598	-4.3637	0.701943	0.00337607
LOC101507654	-4.36367	-0.720556	0.00394576
LOC101489262	4.36312	4.61407	0.000678469
LOC101510939	-4.36165	-0.739137	0.00965145
LOC101512040	-4.35918	-1.48887	0.0217233
[truncated: 2,883 more rows]

## Sheet: Supplementary Table 6
Supplementary Table 6. Promoter analysis for root hair elements (RHEs) in promoters of root hair exclusive genes
motif_id	motif_alt_id	sequence_name	start	stop	strand	score	p-value	matched_sequence
1	WWMNTGNNNYKCACGW	101497753	429	444	+	17.0788	1.56e-06	TTAGTGGTCTGCACGT
1	WWMNTGNNNYKCACGW	101497093	2835	2850	-	16.8242	2.63e-06	AACGTGTCATTCACGA
1	WWMNTGNNNYKCACGW	101508667	597	612	-	16.5697	3.38e-06	ATAATGGTATGCACGT
2	TGNNNYKCACG	101509250	48	58	+	13.9879	4.22e-06	TGCGACGCACG
2	TGNNNYKCACG	113784993	1048	1058	+	13.9879	4.22e-06	TGGCTCGCACG
2	TGNNNYKCACG	101503174	2522	2532	+	13.9879	4.22e-06	tgcgacgcacg
2	TGNNNYKCACG	101503174	2520	2530	-	13.9879	4.22e-06	TGCGTCGCACG
1	WWMNTGNNNYKCACGW	101488869	2235	2250	+	13.0788	5.99e-06	atcttgcggggcacgT
1	WWMNTGNNNYKCACGW	101498854	1402	1417	+	13.0667	6.4e-06	CACGTGGCCTTCACGT
1	WWMNTGNNNYKCACGW	101498803	2710	2725	+	12.5697	1.29e-05	ttcatgtcaagcacgt
1	WWMNTGNNNYKCACGW	101497022	389	404	-	12.5697	1.29e-05	TTCATGTCAAGCACGT
1	WWMNTGNNNYKCACGW	101502206	2805	2820	+	12.5576	1.66e-05	TAGTTGGCTTGCACGA
1	WWMNTGNNNYKCACGW	101490930	76	91	+	12.5455	1.77e-05	atactgggatacacgt
2	TGNNNYKCACG	101497753	433	443	+	13.7212	1.85e-05	TGGTCTGCACG
2	TGNNNYKCACG	105851883	1830	1840	+	13.7212	1.85e-05	TGGTGTGCACG
2	TGNNNYKCACG	105851170	2316	2326	+	13.7212	1.85e-05	TGCCATGCACG
2	TGNNNYKCACG	101502206	2809	2819	+	13.7212	1.85e-05	TGGCTTGCACG
2	TGNNNYKCACG	101498688	2412	2422	-	13.7212	1.85e-05	TGGTCTGCACG
2	TGNNNYKCACG	101498854	1406	1416	+	13.7091	1.99e-05	TGGCCTTCACG
1	WWMNTGNNNYKCACGW	101510560	145	160	-	12.303	2.21e-05	ACAATGGATCTCACGT
1	WWMNTGNNNYKCACGW	101494568	1452	1467	+	12.303	2.21e-05	ATATTGGTACACACGT
1	WWMNTGNNNYKCACGW	101489237	2023	2038	-	12.303	2.21e-05	CAAGTGTATCTCACGT
1	WWMNTGNNNYKCACGW	101512329	2142	2157	-	12.303	2.21e-05	ATCATGAACTACACGT
1	WWMNTGNNNYKCACGW	101495992	2292	2307	-	12.303	2.21e-05	CAAATGCTACTCACGT
1	WWMNTGNNNYKCACGW	101510467	2451	2466	+	12.303	2.21e-05	tttttgtgttgcacgt
1	WWMNTGNNNYKCACGW	101492864	2834	2849	-	12.303	2.21e-05	ACAATGTTGCTCACGA
1	WWMNTGNNNYKCACGW	101503125	2865	2880	+	12.303	2.21e-05	AACATGATCATCACGA
1	WWMNTGNNNYKCACGW	101514098	1975	1990	-	12.2909	2.41e-05	ATACTGTACTCCACGT
1	WWMNTGNNNYKCACGW	101506678	2032	2047	-	12.0485	2.93e-05	TACTTGTATGTCACGT
1	WWMNTGNNNYKCACGW	101506345	306	321	+	12.0364	3.08e-05	ATTTTGCATTTCACGA
1	WWMNTGNNNYKCACGW	101499516	635	650	+	12.0364	3.08e-05	TTGATGGATTTCACGT
2	TGNNNYKCACG	101501845	593	603	+	13.4667	3.14e-05	TGATGTGCACG
2	TGNNNYKCACG	101514124	1145	1155	+	13.4667	3.14e-05	TGAGTTGCACG
2	TGNNNYKCACG	101497704	2107	2117	+	13.4667	3.14e-05	TGGATCTCACG
2	TGNNNYKCACG	101510467	2455	2465	+	13.4667	3.14e-05	tgtgttgcacg
2	TGNNNYKCACG	101497093	2934	2944	+	13.4667	3.14e-05	TGACTCTCACG
2	TGNNNYKCACG	101510560	146	156	-	13.4667	3.14e-05	TGGATCTCACG
2	TGNNNYKCACG	101496338	242	252	-	13.4667	3.14e-05	TGCTACTCACG
2	TGNNNYKCACG	101508667	598	608	-	13.4667	3.14e-05	TGGTATGCACG
2	TGNNNYKCACG	113784927	2196	2206	-	13.4667	3.14e-05	TGTTCCTCACG
2	TGNNNYKCACG	101495992	2293	2303	-	13.4667	3.14e-05	TGCTACTCACG
2	TGNNNYKCACG	101492864	2835	2845	-	13.4667	3.14e-05	TGTTGCTCACG
1	WWMNTGNNNYKCACGW	113787012	281	296	+	11.8788	3.14e-05	taccggaaacgcacgt
2	TGNNNYKCACG	101510011	318	328	+	13.4545	3.63e-05	TGCGATTCACG
1	WWMNTGNNNYKCACGW	113783910	800	815	-	11.8545	3.77e-05	TTCCTGTCACGCATGA
1	WWMNTGNNNYKCACGW	101490035	2255	2270	-	11.8545	3.77e-05	ATCGTGTAGCGCATGA
2	TGNNNYKCACG	101505274	2966	2976	+	13.2121	4.03e-05	TGTTTTGCACG
2	TGNNNYKCACG	101489237	2024	2034	-	13.2121	4.03e-05	TGTATCTCACG
1	WWMNTGNNNYKCACGW	101495667	2374	2389	-	11.7818	4.3e-05	TAAATGTATATCACGT
1	WWMNTGNNNYKCACGW	101497981	234	249	+	11.7818	4.3e-05	TTATTGAATATCACGT
1	WWMNTGNNNYKCACGW	101493563	1609	1624	+	11.7818	4.3e-05	tttttgttattcaCGA
2	TGNNNYKCACG	101506345	310	320	+	13.2	4.63e-05	TGCATTTCACG
2	TGNNNYKCACG	101499516	639	649	+	13.2	4.63e-05	TGGATTTCACG
2	TGNNNYKCACG	101505273	1109	1119	+	13.2	4.63e-05	TGTCTTTCAcg
2	TGNNNYKCACG	101497093	2836	2846	-	13.2	4.63e-05	TGTCATTCACG
2	TGNNNYKCACG	113786264	1407	1417	+	12.9455	4.87e-05	tgtatttcacg
2	TGNNNYKCACG	101493563	1613	1623	+	12.9455	4.87e-05	tgttattcaCG
2	TGNNNYKCACG	105851219	460	470	-	12.9455	4.87e-05	TGTTTTTCACG
2	TGNNNYKCACG	101502423	1780	1790	-	12.9455	4.87e-05	TGAATTTCACG
1	WWMNTGNNNYKCACGW	101490930	88	103	-	11.6	5e-05	TAATGGTCCTGCACGT
1	WWMNTGNNNYKCACGW	101498044	602	617	-	11.6	5e-05	TACTTGTTGCGCAAGT
1	WWMNTGNNNYKCACGW	101508474	1163	1178	-	11.6	5e-05	TAACAGTGTTGCACGT
1	WWMNTGNNNYKCACGW	101513657	1687	1702	-	11.6	5e-05	TTCCTGAATCGCACAT
2	TGNNNYKCACG	101488869	2239	2249	+	9.70909	5.27e-05	tgcggggcacg
2	TGNNNYKCACG	101504080	2877	2887	-	9.70909	5.27e-05	TGGGGCCCACG
1	WWMNTGNNNYKCACGW	113787201	16	31	-	11.5879	5.75e-05	AACCTGAAGCTCATGT
1	WWMNTGNNNYKCACGW	101511894	395	410	-	11.5879	5.75e-05	TACATGGGTCTCACCT
1	WWMNTGNNNYKCACGW	113784063	429	444	-	11.5879	5.75e-05	AAATTGGCACGCACCA
1	WWMNTGNNNYKCACGW	101507892	719	734	-	11.5879	5.75e-05	AACTTGGCATGCACAT
1	WWMNTGNNNYKCACGW	113787788	198	213	+	11.5879	5.75e-05	ATAGTGTTGCGCATGA
1	WWMNTGNNNYKCACGW	101509041	213	228	+	11.5879	5.75e-05	TAAGTGGTCTTCTCGT
1	WWMNTGNNNYKCACGW	113787788	1064	1079	+	11.5879	5.75e-05	ATCCTGACATGCACTA
1	WWMNTGNNNYKCACGW	101493239	21	36	-	11.5636	6.24e-05	TTACTGGGCTTCATGA
1	WWMNTGNNNYKCACGW	101500636	1270	1285	+	11.3455	6.61e-05	aaataggAACTCACGA
1	WWMNTGNNNYKCACGW	101493920	1788	1803	+	11.3455	6.61e-05	TAATTGActctcccga
2	TGNNNYKCACG	101514449	661	671	+	9.45455	6.74e-05	TGCTCCACACG
2	TGNNNYKCACG	101492888	1208	1218	+	9.45455	6.74e-05	TGCACGGCACG
2	TGNNNYKCACG	101506255	1225	1235	+	9.45455	6.74e-05	tgcACCCCACG
2	TGNNNYKCACG	101488611	2805	2815	+	9.45455	6.74e-05	TGAGCCACACG
2	TGNNNYKCACG	105851883	348	358	-	9.45455	6.74e-05	TGTGCAGCACG
2	TGNNNYKCACG	101512974	1433	1443	-	9.45455	6.74e-05	TGGGTCACACG
2	TGNNNYKCACG	113784613	1661	1671	-	9.45455	6.74e-05	TGTCGCACACG
2	TGNNNYKCACG	105852867	2626	2636	-	9.45455	6.74e-05	TGGTCCACACG
2	TGNNNYKCACG	101497989	2910	2920	-	9.45455	6.74e-05	TGGTCCACACG
2	TGNNNYKCACG	101497331	2910	2920	-	9.45455	6.74e-05	TGGTCCACACG
2	TGNNNYKCACG	101490035	2258	2268	+	9.44242	7.23e-05	TGCGCTACACG
2	TGNNNYKCACG	101497032	1560	1570	-	9.44242	7.23e-05	TGCGCATCACG
2	TGNNNYKCACG	101495409	2165	2175	-	9.44242	7.23e-05	TGCGCATCACG
1	WWMNTGNNNYKCACGW	113784096	339	354	-	11.3333	7.3e-05	AACTTGTGATGCAGGA
1	WWMNTGNNNYKCACGW	101504645	590	605	-	11.3333	7.3e-05	ATCATGGATCTCAAGT
1	WWMNTGNNNYKCACGW	101497093	776	791	-	11.3333	7.3e-05	AAAAAGACCTTCACGA
1	WWMNTGNNNYKCACGW	101509041	995	1010	-	11.3333	7.3e-05	TTCATGAAGCTCACCA
1	WWMNTGNNNYKCACGW	101495992	2533	2548	-	11.3333	7.3e-05	TTCTTGCAATGGACGA
1	WWMNTGNNNYKCACGW	101503125	2743	2758	-	11.3333	7.3e-05	ATCATTGTATGCACGA
1	WWMNTGNNNYKCACGW	101500945	2919	2934	-	11.3333	7.3e-05	AACTTGATGCTCAAGT
1	WWMNTGNNNYKCACGW	101501283	828	843	+	11.3333	7.3e-05	tacttgctatgcaaga
1	WWMNTGNNNYKCACGW	101498247	1068	1083	+	11.3333	7.3e-05	TTCATTTTCTGCACGA
1	WWMNTGNNNYKCACGW	101503578	1073	1088	+	11.3333	7.3e-05	ttaatgcagttctcga
1	WWMNTGNNNYKCACGW	101492254	2148	2163	+	11.3333	7.3e-05	ATCTTGTGATGCACAA
1	WWMNTGNNNYKCACGW	101513336	2671	2686	+	11.3333	7.3e-05	ATCTTCCTATGCACGA
1	WWMNTGNNNYKCACGW	101507239	2914	2929	+	11.3333	7.3e-05	atctTGTGTCTCAAGA
1	WWMNTGNNNYKCACGW	101500568	1079	1094	-	11.3212	8.13e-05	TACGTGTTGTTCATGA
1	WWMNTGNNNYKCACGW	101493328	1236	1251	-	11.3212	8.13e-05	AAAGTGTCTCTCATGA
1	WWMNTGNNNYKCACGW	101493349	1519	1534	-	11.3212	8.13e-05	TAATTATGGCTCACGA
1	WWMNTGNNNYKCACGW	101510011	1667	1682	-	11.3212	8.13e-05	TACCTGCTATTCAGGT
1	WWMNTGNNNYKCACGW	101498843	1979	1994	-	11.3212	8.13e-05	ATAATGGGTTGCATGT
1	WWMNTGNNNYKCACGW	101493870	2795	2810	-	11.3212	8.13e-05	ATCATGCACTTCACCA
1	WWMNTGNNNYKCACGW	113786264	2844	2859	-	11.3212	8.13e-05	ATACTGAACTGCATGT
1	WWMNTGNNNYKCACGW	101507643	74	89	+	11.3212	8.13e-05	TAACTGGTATGCACTA
1	WWMNTGNNNYKCACGW	101495731	113	128	+	11.3212	8.13e-05	TTAATGGTGTGCATGA
1	WWMNTGNNNYKCACGW	101510627	815	830	+	11.3212	8.13e-05	TTATTGTCGCTCATGT
1	WWMNTGNNNYKCACGW	101498282	1952	1967	+	11.3212	8.13e-05	TTAGTGCATCTCAAGT
1	WWMNTGNNNYKCACGW	101512276	2053	2068	+	11.3212	8.13e-05	AAAGTGCTTCTCAGGA
1	WWMNTGNNNYKCACGW	101504102	2903	2918	+	11.3212	8.13e-05	TTAATCCCACTCACGT
1	WWMNTGNNNYKCACGW	101500636	2790	2805	-	11.3091	8.31e-05	TAAATGCCCTTCACTA
1	WWMNTGNNNYKCACGW	101494684	399	414	-	11.0909	8.39e-05	ATCTTGATTTTCTCGT
1	WWMNTGNNNYKCACGW	105851113	2633	2648	+	11.0909	8.39e-05	taatagaaatgcacGT
1	WWMNTGNNNYKCACGW	101506426	300	315	-	11.0788	8.67e-05	AAAGGGAAATTCACGT
1	WWMNTGNNNYKCACGW	101504799	1443	1458	-	11.0788	8.67e-05	AAACTGATTTTCTCGA
1	WWMNTGNNNYKCACGW	113785810	117	132	+	11.0788	8.67e-05	ttcttgtttcTCAGGT
1	WWMNTGNNNYKCACGW	101504080	1096	1111	+	11.0788	8.67e-05	AAAGTGTTATTCTCGT
1	WWMNTGNNNYKCACGW	101501402	1411	1426	+	11.0788	8.67e-05	AACTTGTTTCTCACAA
1	WWMNTGNNNYKCACGW	101508474	1644	1659	+	11.0788	8.67e-05	aaattatttcgCACga
1	WWMNTGNNNYKCACGW	101508589	1755	1770	+	11.0788	8.67e-05	TTCTTGTAATGAACGT
1	WWMNTGNNNYKCACGW	113787705	2354	2369	+	11.0788	8.67e-05	TACTTGTTACTCACAT
2	TGNNNYKCACG	113784613	116	126	+	9.2	9.02e-05	tgcttggcacg
2	TGNNNYKCACG	101495361	249	259	+	9.2	9.02e-05	TGATCAGCACG
2	TGNNNYKCACG	101494568	1456	1466	+	9.2	9.02e-05	TGGTACACACG
2	TGNNNYKCACG	101505713	1643	1653	+	9.2	9.02e-05	TGCTACCCACG
2	TGNNNYKCACG	101501402	2346	2356	+	9.2	9.02e-05	TGTGTCCCACG
2	TGNNNYKCACG	101503308	2590	2600	+	9.2	9.02e-05	TGCTTCACACG
2	TGNNNYKCACG	101498803	2714	2724	+	9.2	9.02e-05	tgtcaagcacg
2	TGNNNYKCACG	101495731	2721	2731	+	9.2	9.02e-05	TGTGAAGCACG
2	TGNNNYKCACG	101495436	2758	2768	+	9.2	9.02e-05	TGACTCACACG
2	TGNNNYKCACG	113786201	2947	2957	+	9.2	9.02e-05	TGTGAGGCACG
2	TGNNNYKCACG	101497022	390	400	-	9.2	9.02e-05	TGTCAAGCACG
2	TGNNNYKCACG	101504251	792	802	-	9.2	9.02e-05	TGGAAAGCACG
2	TGNNNYKCACG	113784993	2465	2475	-	9.2	9.02e-05	TGTAGCACACG
1	WWMNTGNNNYKCACGW	101503584	542	557	-	11.0667	9.34e-05	AACTTGTTCTTCACTT
1	WWMNTGNNNYKCACGW	101513344	571	586	-	11.0667	9.34e-05	AAATTGATGTGCAAGT
1	WWMNTGNNNYKCACGW	101515419	629	644	-	11.0667	9.34e-05	AACATGACATTCACAA
1	WWMNTGNNNYKCACGW	101501724	845	860	-	11.0667	9.34e-05	AAATTGGTTTGGACGT
1	WWMNTGNNNYKCACGW	101492454	849	864	-	11.0667	9.34e-05	AACATGGTTTTCAAGT
1	WWMNTGNNNYKCACGW	101498568	1040	1055	-	11.0667	9.34e-05	AACTTGGTATTCAGGA
1	WWMNTGNNNYKCACGW	101497704	1083	1098	-	11.0667	9.34e-05	AAATTGTTGTGCACCT
1	WWMNTGNNNYKCACGW	101502423	1376	1391	-	11.0667	9.34e-05	ATAATCTCTCTCACGA
1	WWMNTGNNNYKCACGW	101503455	1464	1479	-	11.0667	9.34e-05	TAAATGTACCTCACCT
1	WWMNTGNNNYKCACGW	101505124	1586	1601	-	11.0667	9.34e-05	TTATTGTTGTGCAAGT
1	WWMNTGNNNYKCACGW	101489988	1619	1634	-	11.0667	9.34e-05	AAAATGTCTCTCAAGA
1	WWMNTGNNNYKCACGW	101492236	2286	2301	-	11.0667	9.34e-05	AACTTGTACTTCAAGT
1	WWMNTGNNNYKCACGW	101504303	2582	2597	-	11.0667	9.34e-05	ATACTGTTTTGCAGGT
1	WWMNTGNNNYKCACGW	101500568	2710	2725	-	11.0667	9.34e-05	AAAATGCATTGCAAGA
1	WWMNTGNNNYKCACGW	101499056	2974	2989	-	11.0667	9.34e-05	ATCATGCTATTCACTT
1	WWMNTGNNNYKCACGW	101509559	370	385	+	11.0667	9.34e-05	AAAATGAGATGCACCT
1	WWMNTGNNNYKCACGW	101505677	762	777	+	11.0667	9.34e-05	ATAATGAACTGCATGA
1	WWMNTGNNNYKCACGW	101508797	842	857	+	11.0667	9.34e-05	TTAATGCTACTCACAT
1	WWMNTGNNNYKCACGW	101509250	889	904	+	11.0667	9.34e-05	aaaatgatccTCAAGA
1	WWMNTGNNNYKCACGW	101506066	931	946	+	11.0667	9.34e-05	TTATTGAAGTGCATGA
1	WWMNTGNNNYKCACGW	101495361	973	988	+	11.0667	9.34e-05	atcctgtttttcatga
1	WWMNTGNNNYKCACGW	101488301	1002	1017	+	11.0667	9.34e-05	ATCTTGTCATTCACAA
1	WWMNTGNNNYKCACGW	101509041	1531	1546	+	11.0667	9.34e-05	TTAGTgaatcttacga
1	WWMNTGNNNYKCACGW	101494424	1697	1712	+	11.0667	9.34e-05	ttattgaagctcaaga
1	WWMNTGNNNYKCACGW	113787707	1828	1843	+	11.0667	9.34e-05	ttattgaagctcaaga
1	WWMNTGNNNYKCACGW	113788187	1847	1862	+	11.0667	9.34e-05	ttattgaagctcaaga
1	WWMNTGNNNYKCACGW	113785792	1859	1874	+	11.0667	9.34e-05	ttattgaagctcaaga
1	WWMNTGNNNYKCACGW	113786263	1860	1875	+	11.0667	9.34e-05	ttattgaagctcaaga
1	WWMNTGNNNYKCACGW	113787012	1862	1877	+	11.0667	9.34e-05	ttattgaagctcaaga
1	WWMNTGNNNYKCACGW	113787763	1890	1905	+	11.0667	9.34e-05	ttattgaagctcaaga
1	WWMNTGNNNYKCACGW	101511007	1928	1943	+	11.0667	9.34e-05	AAAATGGATTGCATGA
1	WWMNTGNNNYKCACGW	113787736	2220	2235	+	11.0667	9.34e-05	ttattgaagctcaaga
1	WWMNTGNNNYKCACGW	101507892	2265	2280	+	11.0667	9.34e-05	taaatgtcacTCACAA
1	WWMNTGNNNYKCACGW	101495361	2404	2419	+	11.0667	9.34e-05	atagtgAAATGAAcga
1	WWMNTGNNNYKCACGW	101495361	2773	2788	+	11.0667	9.34e-05	atagtgAAATGAAcga
1	WWMNTGNNNYKCACGW	101503887	2901	2916	+	11.0667	9.34e-05	ATAATTCTACTCAcgt
1	WWMNTGNNNYKCACGW	101506426	421	436	-	11.0545	9.68e-05	AAACTGTGTTTCACCA
1	WWMNTGNNNYKCACGW	101505355	702	717	-	11.0545	9.68e-05	ATAATGTGCTTCAAGT
1	WWMNTGNNNYKCACGW	101511314	753	768	-	11.0545	9.68e-05	TTACTGCTATTAACGT
1	WWMNTGNNNYKCACGW	101505358	1534	1549	-	11.0545	9.68e-05	AAAATCGCATTCACGA
1	WWMNTGNNNYKCACGW	101513964	1700	1715	-	11.0545	9.68e-05	TAATTGGTCTTCACCA
1	WWMNTGNNNYKCACGW	101504303	2247	2262	-	11.0545	9.68e-05	AAAGTGTCATTCACTT
1	WWMNTGNNNYKCACGW	113787582	2562	2577	-	11.0545	9.68e-05	ATAGTGAAGTTTACGT
1	WWMNTGNNNYKCACGW	105852572	2915	2930	-	11.0545	9.68e-05	TAAATGTCCTTCACCT
1	WWMNTGNNNYKCACGW	101500636	54	69	+	11.0545	9.68e-05	TAACTCATCTTCACGT
1	WWMNTGNNNYKCACGW	101505355	252	267	+	11.0545	9.68e-05	ATATTGTGGTTCACTA
1	WWMNTGNNNYKCACGW	101511658	602	617	+	11.0545	9.68e-05	aaattggtCTTCAGGT
1	WWMNTGNNNYKCACGW	101509095	1405	1420	+	11.0545	9.68e-05	AAAGTGATGTTCATGA
1	WWMNTGNNNYKCACGW	101507295	1535	1550	+	11.0545	9.68e-05	atagtgaAGTTCACCA
1	WWMNTGNNNYKCACGW	101514098	2566	2581	+	11.0545	9.68e-05	taagtGTGTTTAACGA
1	WWMNTGNNNYKCACGW	101502987	2650	2665	+	11.0545	9.68e-05	TTAATGGAGTTCACAT
1	WWMNTGNNNYKCACGW	101494684	792	807	+	10.8242	9.71e-05	aaaaagatatTCACGT
1	WWMNTGNNNYKCACGW	101515681	1904	1919	+	10.8242	9.71e-05	AAATCGAATTTCACGA
1	WWMNTGNNNYKCACGW	101492254	369	384	-	10.8121	9.92e-05	ATAATAATACTCACGT
1	WWMNTGNNNYKCACGW	101513413	808	823	-	10.8121	9.92e-05	AAAATATAATGCACGA
1	WWMNTGNNNYKCACGW	101502206	2219	2234	-	10.8121	9.92e-05	ATCATGATATTCACAA
1	WWMNTGNNNYKCACGW	101499310	548	563	+	10.8121	9.92e-05	TTAATGTATCTCAAGA
1	WWMNTGNNNYKCACGW	101514005	2703	2718	+	10.8121	9.92e-05	AAAATGAATCTCACAT

## Sheet: Supplementary Table 7
Supplementary Table 7. Promoter analysis for root hair elements (RHEs) in promoters of root hair preferential genes in low phosphorus
motif_id	motif_alt_id	sequence_name	start	stop	strand	score	p-value	matched_sequence
1	WWMNTGNNNYKCACGW	101488683	1288	1303	-	17.3455	5.53e-07	AACCTGCCTTGCACGT
1	WWMNTGNNNYKCACGW	101511207	12	27	-	17.103	7.31e-07	AACGTGATTCGCACGT
1	WWMNTGNNNYKCACGW	101496468	2896	2911	+	17.0909	1.23e-06	AACATGGTCCTCACGA
1	WWMNTGNNNYKCACGW	101507944	1609	1624	-	17.0788	1.56e-06	AAACTGACGTGCACGT
1	WWMNTGNNNYKCACGW	101497093	2835	2850	-	16.8242	2.63e-06	AACGTGTCATTCACGA
1	WWMNTGNNNYKCACGW	101508898	1030	1045	+	16.5697	3.38e-06	aaattggatcTCACGA
1	WWMNTGNNNYKCACGW	101514439	2916	2931	+	16.5697	3.38e-06	ataatggaTTGCACGT
1	WWMNTGNNNYKCACGW	101499680	1708	1723	-	16.3152	3.77e-06	AAAATGTATCTCACGA
1	WWMNTGNNNYKCACGW	101496480	965	980	-	16.303	3.97e-06	ATAATGATGTTCACGT
2	TGNNNYKCACG	101497287	4	14	+	13.9879	4.22e-06	TGGACCGCACG
2	TGNNNYKCACG	101493957	2151	2161	+	13.9879	4.22e-06	tgcgacgcacg
2	TGNNNYKCACG	101489086	292	302	-	13.9879	4.22e-06	TGGGACGCACG
2	TGNNNYKCACG	101493957	2149	2159	-	13.9879	4.22e-06	TGCGTCGCACG
2	TGNNNYKCACG	101494456	2874	2884	-	13.9879	4.22e-06	TGTCCCGCACG
1	WWMNTGNNNYKCACGW	101489086	291	306	-	13.0909	4.82e-06	GTCATGGGACGCACGA
1	WWMNTGNNNYKCACGW	101488869	2235	2250	+	13.0788	5.99e-06	atcttgcggggcacgT
2	TGNNNYKCACG	101498118	1328	1338	-	13.9758	6.43e-06	TGCCCCTCACG
1	WWMNTGNNNYKCACGW	101508872	429	444	+	12.8242	8.8e-06	cACATGGGTTGCACga
2	TGNNNYKCACG	101491833	2257	2267	+	13.7333	1.05e-05	TGACTCGCACG
2	TGNNNYKCACG	101504173	1109	1119	-	13.7333	1.05e-05	TGACACGCACG
1	WWMNTGNNNYKCACGW	101509818	1764	1779	+	12.8121	1.08e-05	TTTGTGTGGTGCACga
1	WWMNTGNNNYKCACGW	101501994	2154	2169	+	12.8121	1.08e-05	ATTCTGCAGCTCACGA
1	WWMNTGNNNYKCACGW	101506422	2819	2834	+	12.8121	1.08e-05	TAAGTGCCTAGCACGT
1	WWMNTGNNNYKCACGW	101498118	1327	1342	-	12.8121	1.08e-05	AGAATGCCCCTCACGT
1	WWMNTGNNNYKCACGW	101489753	1475	1490	-	12.8121	1.08e-05	ATCGTGCCTTTCACGG
1	WWMNTGNNNYKCACGW	101506005	2977	2992	+	12.8	1.1e-05	AAGGTGGCCTTCACGT
1	WWMNTGNNNYKCACGW	101498803	2710	2725	+	12.5697	1.29e-05	ttcatgtcaagcacgt
1	WWMNTGNNNYKCACGW	101513827	857	872	-	12.5697	1.29e-05	TTCTTGTCAAGCACGT
1	WWMNTGNNNYKCACGW	101505885	1395	1410	-	12.5576	1.66e-05	AGATTGGGTCTCACGA
1	WWMNTGNNNYKCACGW	101498375	1414	1429	+	12.5576	1.66e-05	ttaatgctCCACACGT
1	WWMNTGNNNYKCACGW	101510058	1517	1532	-	12.5576	1.66e-05	TTATTGGCACCCACGA
1	WWMNTGNNNYKCACGW	101508484	2409	2424	-	12.5576	1.66e-05	AACTTGGGTGTCACGT
2	TGNNNYKCACG	101508872	433	443	+	13.7212	1.85e-05	TGGGTTGCACg
2	TGNNNYKCACG	101509818	1768	1778	+	13.7212	1.85e-05	TGTGGTGCACg
2	TGNNNYKCACG	105851883	1830	1840	+	13.7212	1.85e-05	TGGTGTGCACG
2	TGNNNYKCACG	101501994	2158	2168	+	13.7212	1.85e-05	TGCAGCTCACG
2	TGNNNYKCACG	101512435	2448	2458	+	13.7212	1.85e-05	TGGACTGCACG
2	TGNNNYKCACG	101507982	2737	2747	+	13.7212	1.85e-05	tgcCTCTCACg
2	TGNNNYKCACG	101496468	2900	2910	+	13.7212	1.85e-05	TGGTCCTCACG
2	TGNNNYKCACG	101505606	387	397	-	13.7212	1.85e-05	TGCTCCTCACG
2	TGNNNYKCACG	101488683	1289	1299	-	13.7212	1.85e-05	TGCCTTGCACG
2	TGNNNYKCACG	101505885	1396	1406	-	13.7212	1.85e-05	TGGGTCTCACG
2	TGNNNYKCACG	101513199	1529	1539	-	13.7212	1.85e-05	TGGAGTGCACG
2	TGNNNYKCACG	101507944	1610	1620	-	13.7212	1.85e-05	TGACGTGCACG
2	TGNNNYKCACG	101498688	2412	2422	-	13.7212	1.85e-05	TGGTCTGCACG
1	WWMNTGNNNYKCACGW	101492298	1956	1971	-	12.3152	1.91e-05	TGCTTGAATTGCACGA
1	WWMNTGNNNYKCACGW	101491940	2203	2218	+	12.3152	1.91e-05	TTCTTGTTTCCCACGT
2	TGNNNYKCACG	101503563	1647	1657	+	13.7091	1.99e-05	TGGCCTTCACG
2	TGNNNYKCACG	101506005	2981	2991	+	13.7091	1.99e-05	TGGCCTTCACG
2	TGNNNYKCACG	101489887	2977	2987	-	13.7091	1.99e-05	TGGGCTTCACG
2	TGNNNYKCACG	101490960	625	635	+	13.4788	2.15e-05	TGATACGCACG
2	TGNNNYKCACG	101511207	13	23	-	13.4788	2.15e-05	TGATTCGCACG
1	WWMNTGNNNYKCACGW	101503097	634	649	+	12.303	2.21e-05	TTCATGTCAGTCACGT
1	WWMNTGNNNYKCACGW	101494174	1400	1415	-	12.303	2.21e-05	CAAGTGTAACTCACGT
1	WWMNTGNNNYKCACGW	101494568	1452	1467	+	12.303	2.21e-05	ATATTGGTACACACGT
1	WWMNTGNNNYKCACGW	101496734	1624	1639	-	12.303	2.21e-05	TTTATGTTGCTCACGA
1	WWMNTGNNNYKCACGW	101496478	1890	1905	+	12.303	2.21e-05	TTCATGTACGTCACGT
1	WWMNTGNNNYKCACGW	101514914	2329	2344	-	12.303	2.21e-05	TAATTGACATGCACGG
1	WWMNTGNNNYKCACGW	101495943	2841	2856	-	12.303	2.21e-05	ATGATGAAGTGCACGA
1	WWMNTGNNNYKCACGW	101507599	2882	2897	-	12.303	2.21e-05	AAATTGAAGGGCACGT
1	WWMNTGNNNYKCACGW	101512456	2959	2974	-	12.303	2.21e-05	GAAATGTCATGCACGT
1	WWMNTGNNNYKCACGW	101514962	1865	1880	+	12.2909	2.41e-05	AAAATGGTGATCACGA
1	WWMNTGNNNYKCACGW	101514192	2883	2898	-	12.1091	2.76e-05	AACGTGGGACGCACCT
1	WWMNTGNNNYKCACGW	101507231	1802	1817	+	12.097	2.84e-05	TTCGTTCCGTGCACGA
1	WWMNTGNNNYKCACGW	101512456	236	251	+	12.0485	2.93e-05	ttcaTGAAAATCACGT
1	WWMNTGNNNYKCACGW	101508161	282	297	+	12.0485	2.93e-05	ataatgatTGGCACGA
1	WWMNTGNNNYKCACGW	101495962	539	554	-	12.0485	2.93e-05	ACCATGAAATTCACGA
1	WWMNTGNNNYKCACGW	101494456	611	626	+	12.0485	2.93e-05	atattgtaaCACACGA
1	WWMNTGNNNYKCACGW	101501606	1157	1172	-	12.0485	2.93e-05	AACTTGAAAATCACGT
1	WWMNTGNNNYKCACGW	101511932	2494	2509	-	12.0485	2.93e-05	AACTTGTTATACACGA
1	WWMNTGNNNYKCACGW	101514402	2750	2765	-	12.0485	2.93e-05	AAAATGTATCTCACGG
1	WWMNTGNNNYKCACGW	101498277	2958	2973	+	12.0485	2.93e-05	taaatgataCCCACGT
1	WWMNTGNNNYKCACGW	101499516	635	650	+	12.0364	3.08e-05	TTGATGGATTTCACGT
1	WWMNTGNNNYKCACGW	101507374	1679	1694	+	12.0364	3.08e-05	ACACTGTTATTCACGA
1	WWMNTGNNNYKCACGW	101503856	1703	1718	+	12.0364	3.08e-05	atattgttgtACACGT
1	WWMNTGNNNYKCACGW	101508102	2312	2327	-	12.0364	3.08e-05	TAACTGATAATCACGT
2	TGNNNYKCACG	101513682	31	41	+	13.4667	3.14e-05	TGAGTTGCACG
2	TGNNNYKCACG	101503097	320	330	+	13.4667	3.14e-05	TGCATTGCACG
2	TGNNNYKCACG	101501845	593	603	+	13.4667	3.14e-05	TGATGTGCACG
2	TGNNNYKCACG	101508898	1034	1044	+	13.4667	3.14e-05	tggatcTCACG
2	TGNNNYKCACG	101514124	1145	1155	+	13.4667	3.14e-05	TGAGTTGCACG
2	TGNNNYKCACG	101493509	1498	1508	+	13.4667	3.14e-05	tgtaccTCACg
2	TGNNNYKCACG	101497704	2107	2117	+	13.4667	3.14e-05	TGGATCTCACG
2	TGNNNYKCACG	101498772	2453	2463	+	13.4667	3.14e-05	TGAAGTGCACG
2	TGNNNYKCACG	101513999	2822	2832	+	13.4667	3.14e-05	TGCAACTCACG
2	TGNNNYKCACG	101514439	2920	2930	+	13.4667	3.14e-05	tggaTTGCACG
2	TGNNNYKCACG	101497093	2934	2944	+	13.4667	3.14e-05	TGACTCTCACG
2	TGNNNYKCACG	101503097	1	11	-	13.4667	3.14e-05	TGTCTTGCACG
2	TGNNNYKCACG	101500913	512	522	-	13.4667	3.14e-05	TGCATTGCACG
2	TGNNNYKCACG	101507599	774	784	-	13.4667	3.14e-05	TGCTTCTCACG
2	TGNNNYKCACG	101508137	1192	1202	-	13.4667	3.14e-05	TGATGTGCACG
2	TGNNNYKCACG	101496734	1625	1635	-	13.4667	3.14e-05	TGTTGCTCACG
2	TGNNNYKCACG	101514914	2330	2340	-	13.4667	3.14e-05	TGACATGCACG
2	TGNNNYKCACG	101495943	2842	2852	-	13.4667	3.14e-05	TGAAGTGCACG
2	TGNNNYKCACG	101512456	2960	2970	-	13.4667	3.14e-05	TGTCATGCACG
2	TGNNNYKCACG	101510011	318	328	+	13.4545	3.63e-05	TGCGATTCACG
2	TGNNNYKCACG	101489753	1476	1486	-	13.4545	3.63e-05	TGCCTTTCACG
1	WWMNTGNNNYKCACGW	101501781	196	211	-	11.8545	3.77e-05	TTCATGCACCGCACTT
1	WWMNTGNNNYKCACGW	113783910	800	815	-	11.8545	3.77e-05	TTCCTGTCACGCATGA
1	WWMNTGNNNYKCACGW	101490035	2255	2270	-	11.8545	3.77e-05	ATCGTGTAGCGCATGA
1	WWMNTGNNNYKCACGW	101507944	1603	1618	+	11.8545	3.77e-05	TAAGAGACGTGCACGT
2	TGNNNYKCACG	101498505	668	678	+	13.2121	4.03e-05	TGATATGCACG
2	TGNNNYKCACG	101503097	1751	1761	+	13.2121	4.03e-05	TGAATTGCACG
2	TGNNNYKCACG	101498600	1262	1272	-	13.2121	4.03e-05	TGTTATGCACG
2	TGNNNYKCACG	101494174	1401	1411	-	13.2121	4.03e-05	TGTAACTCACG
2	TGNNNYKCACG	101499680	1709	1719	-	13.2121	4.03e-05	TGTATCTCACG
2	TGNNNYKCACG	101491907	1714	1724	-	13.2121	4.03e-05	TGAAACTCACG
2	TGNNNYKCACG	101492298	1957	1967	-	13.2121	4.03e-05	TGAATTGCACG
2	TGNNNYKCACG	101514439	2075	2085	-	13.2121	4.03e-05	TGATATGCACG
2	TGNNNYKCACG	101501273	2281	2291	-	13.2121	4.03e-05	TGTATTGCACG
2	TGNNNYKCACG	101514402	2751	2761	-	13.2121	4.03e-05	TGTATCTCACG
1	WWMNTGNNNYKCACGW	101504322	1798	1813	-	11.8424	4.16e-05	AACCTTCTCCTCACGT
1	WWMNTGNNNYKCACGW	101511094	2907	2922	+	11.8424	4.16e-05	TAAGTGGACCGCAGGT
1	WWMNTGNNNYKCACGW	101494656	2959	2974	-	11.8303	4.25e-05	TTAGTGGCGTGAACGT
1	WWMNTGNNNYKCACGW	101495667	2374	2389	-	11.7818	4.3e-05	TAAATGTATATCACGT
1	WWMNTGNNNYKCACGW	101501994	92	107	+	11.7818	4.3e-05	ATTTTGTATTTCACGT
1	WWMNTGNNNYKCACGW	101511803	135	150	+	11.7818	4.3e-05	TGAATGTTATTCAcga
1	WWMNTGNNNYKCACGW	101504235	1215	1230	+	11.7818	4.3e-05	TTATtgtatgtcacgt
1	WWMNTGNNNYKCACGW	101498498	1438	1453	+	11.7818	4.3e-05	aatttgtatttcacGT
1	WWMNTGNNNYKCACGW	101493563	1609	1624	+	11.7818	4.3e-05	tttttgttattcaCGA
2	TGNNNYKCACG	101499516	639	649	+	13.2	4.63e-05	TGGATTTCACG
2	TGNNNYKCACG	101507374	1318	1328	+	13.2	4.63e-05	TGGTTTTCACG
2	TGNNNYKCACG	101491857	664	674	-	13.2	4.63e-05	TGACTTTCACG
2	TGNNNYKCACG	101496480	966	976	-	13.2	4.63e-05	TGATGTTCACG
2	TGNNNYKCACG	101508404	1450	1460	-	13.2	4.63e-05	TGTGTTTCACG
2	TGNNNYKCACG	101495962	1607	1617	-	13.2	4.63e-05	TGACATTCACG
2	TGNNNYKCACG	101492538	2576	2586	-	13.2	4.63e-05	TGTCATTCACG
2	TGNNNYKCACG	101496480	2746	2756	-	13.2	4.63e-05	TGTACTTCACG
2	TGNNNYKCACG	101497093	2836	2846	-	13.2	4.63e-05	TGTCATTCACG
2	TGNNNYKCACG	101501994	96	106	+	12.9455	4.87e-05	TGTATTTCACG
2	TGNNNYKCACG	101511803	139	149	+	12.9455	4.87e-05	TGTTATTCAcg
2	TGNNNYKCACG	113786264	1407	1417	+	12.9455	4.87e-05	tgtatttcacg
2	TGNNNYKCACG	101498498	1442	1452	+	12.9455	4.87e-05	tgtatttcacG
2	TGNNNYKCACG	101493563	1613	1623	+	12.9455	4.87e-05	tgttattcaCG
2	TGNNNYKCACG	101507374	1683	1693	+	12.9455	4.87e-05	TGTTATTCACG
2	TGNNNYKCACG	101499251	2729	2739	+	12.9455	4.87e-05	TGTTTTTCACG
2	TGNNNYKCACG	101495962	540	550	-	12.9455	4.87e-05	TGAAATTCACG
1	WWMNTGNNNYKCACGW	101497905	51	66	-	11.6	5e-05	AAATGGGCTTGCACGT
1	WWMNTGNNNYKCACGW	101513657	1687	1702	-	11.6	5e-05	TTCCTGAATCGCACAT
1	WWMNTGNNNYKCACGW	101495964	2553	2568	-	11.6	5e-05	TACTTGTTGCGCAAGT
1	WWMNTGNNNYKCACGW	101507944	12	27	+	11.6	5e-05	TTCTTGTGACGCACAA
2	TGNNNYKCACG	101513561	1563	1573	+	9.70909	5.27e-05	TGGCGCACACG
2	TGNNNYKCACG	101488869	2239	2249	+	9.70909	5.27e-05	tgcggggcacg
2	TGNNNYKCACG	101512815	700	710	-	9.70909	5.27e-05	TGGCCCACACG
2	TGNNNYKCACG	101514256	1792	1802	-	9.70909	5.27e-05	TGGCGAGCACG
1	WWMNTGNNNYKCACGW	101496038	742	757	-	11.5879	5.75e-05	TTCTTGGTCCTCAAGT
1	WWMNTGNNNYKCACGW	101495215	1320	1335	-	11.5879	5.75e-05	TACATGGGTCTCATGA
1	WWMNTGNNNYKCACGW	101489753	1870	1885	-	11.5879	5.75e-05	AAAGTCGTTCGCACGA
1	WWMNTGNNNYKCACGW	101511587	1950	1965	-	11.5879	5.75e-05	ATCGTAGTTTGCACGT
1	WWMNTGNNNYKCACGW	101510567	478	493	+	11.5879	5.75e-05	TTCTTGGCATGCATGA
1	WWMNTGNNNYKCACGW	101513392	1503	1518	+	11.5879	5.75e-05	TACTTGCCATGCACTT
1	WWMNTGNNNYKCACGW	101510147	1725	1740	+	11.5879	5.75e-05	TACGTGGAATGAACGA
1	WWMNTGNNNYKCACGW	101497287	2883	2898	+	11.5879	5.75e-05	taattggaCCGCACTA
1	WWMNTGNNNYKCACGW	101504066	1171	1186	-	11.5758	6.21e-05	AAAATTGCCTGCACGT
1	WWMNTGNNNYKCACGW	101490708	2784	2799	-	11.5758	6.21e-05	AAACTGGCTCTCACAT
1	WWMNTGNNNYKCACGW	101514914	2823	2838	-	11.5758	6.21e-05	TAAGTTGCATGCACGT
1	WWMNTGNNNYKCACGW	101504472	1088	1103	+	11.5758	6.21e-05	AAAGTGACGTGCATGT
1	WWMNTGNNNYKCACGW	101500623	2810	2825	+	11.5758	6.21e-05	taattgcgGCTCAAGT
1	WWMNTGNNNYKCACGW	101502089	925	940	+	11.3455	6.61e-05	AAAACGCTTCTCACGA
1	WWMNTGNNNYKCACGW	101508102	2300	2315	+	11.3455	6.61e-05	ttatggCTTCTCACGT
1	WWMNTGNNNYKCACGW	101506422	2764	2779	+	11.3455	6.61e-05	AACATGTTACGCACTT
2	TGNNNYKCACG	101495399	4	14	+	9.45455	6.74e-05	TGAGCAGCACG
2	TGNNNYKCACG	101494456	50	60	+	9.45455	6.74e-05	tgggtCCCACG
2	TGNNNYKCACG	101506255	1225	1235	+	9.45455	6.74e-05	tgcACCCCACG
2	TGNNNYKCACG	101498375	1418	1428	+	9.45455	6.74e-05	tgctCCACACG
2	TGNNNYKCACG	101513199	1446	1456	+	9.45455	6.74e-05	TGGACAGCACG
2	TGNNNYKCACG	101506422	2823	2833	+	9.45455	6.74e-05	TGCCTAGCACG
2	TGNNNYKCACG	101514192	2886	2896	+	9.45455	6.74e-05	TGCGTCCCACG
2	TGNNNYKCACG	101500623	2963	2973	+	9.45455	6.74e-05	TGCACAGCACG
2	TGNNNYKCACG	101508722	207	217	-	9.45455	6.74e-05	TGTCCCACACG
2	TGNNNYKCACG	105851883	348	358	-	9.45455	6.74e-05	TGTGCAGCACG
2	TGNNNYKCACG	101508812	1070	1080	-	9.45455	6.74e-05	TGGCAAGCACG
2	TGNNNYKCACG	101510058	1518	1528	-	9.45455	6.74e-05	TGGCACCCACG
2	TGNNNYKCACG	101509395	1518	1528	-	9.45455	6.74e-05	TGGGACCCACG
2	TGNNNYKCACG	101503133	1902	1912	-	9.45455	6.74e-05	TGCACCACACG
2	TGNNNYKCACG	101509395	2382	2392	-	9.45455	6.74e-05	TGGGACCCACG
2	TGNNNYKCACG	101497989	2910	2920	-	9.45455	6.74e-05	TGGTCCACACG
2	TGNNNYKCACG	101497331	2910	2920	-	9.45455	6.74e-05	TGGTCCACACG
2	TGNNNYKCACG	101508484	2913	2923	-	9.45455	6.74e-05	TGGTGCACACG
2	TGNNNYKCACG	101503842	931	941	+	9.44242	7.23e-05	TGGCGTACACG
2	TGNNNYKCACG	101515345	1459	1469	+	9.44242	7.23e-05	TGGCCATCACG
2	TGNNNYKCACG	101490035	2258	2268	+	9.44242	7.23e-05	TGCGCTACACG
2	TGNNNYKCACG	101498600	2931	2941	+	9.44242	7.23e-05	TGGGGTCCACG
2	TGNNNYKCACG	101495409	2165	2175	-	9.44242	7.23e-05	TGCGCATCACG
2	TGNNNYKCACG	101507387	2839	2849	-	9.44242	7.23e-05	TGCCGGTCACG
1	WWMNTGNNNYKCACGW	101497093	776	791	-	11.3333	7.3e-05	AAAAAGACCTTCACGA
1	WWMNTGNNNYKCACGW	101504505	1339	1354	-	11.3333	7.3e-05	TTCTTGTGTTGAACGT
1	WWMNTGNNNYKCACGW	101513702	1456	1471	-	11.3333	7.3e-05	TTCCTGTATCTGACGA
1	WWMNTGNNNYKCACGW	101492491	1617	1632	-	11.3333	7.3e-05	TTCTTGTGACTTACGA
1	WWMNTGNNNYKCACGW	101503808	1803	1818	-	11.3333	7.3e-05	ATCTTGAACCTCAAGT
1	WWMNTGNNNYKCACGW	101507916	1865	1880	-	11.3333	7.3e-05	TTAATGAACCGCATGA
1	WWMNTGNNNYKCACGW	101511561	1957	1972	-	11.3333	7.3e-05	TAATTGTCACGCATGT
1	WWMNTGNNNYKCACGW	105851797	2434	2449	-	11.3333	7.3e-05	AACATGTGACTCATGT
1	WWMNTGNNNYKCACGW	101514275	2623	2638	-	11.3333	7.3e-05	AACATGCAATGCACAA
1	WWMNTGNNNYKCACGW	101496618	2938	2953	-	11.3333	7.3e-05	ATCGTGTATTGGACGA
1	WWMNTGNNNYKCACGW	101513003	710	725	+	11.3333	7.3e-05	ATCTTGGatctcaaga
1	WWMNTGNNNYKCACGW	101498247	1068	1083	+	11.3333	7.3e-05	TTCATTTTCTGCACGA
1	WWMNTGNNNYKCACGW	101503578	1073	1088	+	11.3333	7.3e-05	ttaatgcagttctcga
1	WWMNTGNNNYKCACGW	101492254	2148	2163	+	11.3333	7.3e-05	ATCTTGTGATGCACAA
1	WWMNTGNNNYKCACGW	101501583	21	36	-	11.3212	8.13e-05	AAACTGAAGTGCATGT
1	WWMNTGNNNYKCACGW	101509138	105	120	-	11.3212	8.13e-05	AAATTGCGATGCACAT
1	WWMNTGNNNYKCACGW	101493310	849	864	-	11.3212	8.13e-05	TACCTGTGATTCACAT
1	WWMNTGNNNYKCACGW	101500568	1079	1094	-	11.3212	8.13e-05	TACGTGTTGTTCATGA
1	WWMNTGNNNYKCACGW	101510147	1137	1152	-	11.3212	8.13e-05	AAAATGAGGCTCAAGA
1	WWMNTGNNNYKCACGW	101493328	1236	1251	-	11.3212	8.13e-05	AAAGTGTCTCTCATGA
1	WWMNTGNNNYKCACGW	101501781	1370	1385	-	11.3212	8.13e-05	AAATTGCACTGCACTA
1	WWMNTGNNNYKCACGW	101496038	1591	1606	-	11.3212	8.13e-05	AAACTACTTTGCACGT
1	WWMNTGNNNYKCACGW	101510011	1667	1682	-	11.3212	8.13e-05	TACCTGCTATTCAGGT
1	WWMNTGNNNYKCACGW	101498843	1979	1994	-	11.3212	8.13e-05	ATAATGGGTTGCATGT
1	WWMNTGNNNYKCACGW	101515462	2187	2202	-	11.3212	8.13e-05	TTACTGTAGTGAACGT
1	WWMNTGNNNYKCACGW	101511300	2556	2571	-	11.3212	8.13e-05	TTATTGGCATGCACTA
1	WWMNTGNNNYKCACGW	113786264	2844	2859	-	11.3212	8.13e-05	ATACTGAACTGCATGT
1	WWMNTGNNNYKCACGW	101497089	303	318	+	11.3212	8.13e-05	atactGTCTCTTacga
1	WWMNTGNNNYKCACGW	101504173	361	376	+	11.3212	8.13e-05	TAAATCCAGTGCACGA
1	WWMNTGNNNYKCACGW	101497392	382	397	+	11.3212	8.13e-05	AAATTGTCCCTCACTA
1	WWMNTGNNNYKCACGW	101501994	587	602	+	11.3212	8.13e-05	ATATTACTGTGCACGT
1	WWMNTGNNNYKCACGW	101493958	1130	1145	+	11.3212	8.13e-05	TAAGTGTCATGCACCT
1	WWMNTGNNNYKCACGW	101490708	1147	1162	+	11.3212	8.13e-05	TACCTGGATTTCAAGA
1	WWMNTGNNNYKCACGW	101513199	1380	1395	+	11.3212	8.13e-05	TTAATGCCTTGCATGA
1	WWMNTGNNNYKCACGW	101511932	1656	1671	+	11.3212	8.13e-05	ATAATGGCATGCATGT
1	WWMNTGNNNYKCACGW	101503808	1802	1817	+	11.3212	8.13e-05	AACTTGAGGTTCAAGA
1	WWMNTGNNNYKCACGW	101494540	1930	1945	+	11.3212	8.13e-05	ATAATGGGTTGCAAGA
1	WWMNTGNNNYKCACGW	101493790	2050	2065	+	11.3212	8.13e-05	TTCTTGGGTTTCACAT
1	WWMNTGNNNYKCACGW	101498769	2245	2260	+	11.3212	8.13e-05	AACGTGGTTTTTACGT
1	WWMNTGNNNYKCACGW	101503172	2297	2312	+	11.3212	8.13e-05	ATATTGTGCCTCAAGA
1	WWMNTGNNNYKCACGW	101497071	2483	2498	+	11.3212	8.13e-05	TAATTGGCTTGCAAGT
1	WWMNTGNNNYKCACGW	101510300	2656	2671	+	11.3212	8.13e-05	TAAATGTGGTGCAAGA
1	WWMNTGNNNYKCACGW	101504102	2903	2918	+	11.3212	8.13e-05	TTAATCCCACTCACGT
1	WWMNTGNNNYKCACGW	101514256	2924	2939	+	11.3212	8.13e-05	ATATTGGCATGCACAA
1	WWMNTGNNNYKCACGW	101501038	1728	1743	-	11.3091	8.31e-05	AAACTGCACTTCAAGT
1	WWMNTGNNNYKCACGW	101511206	783	798	+	11.3091	8.31e-05	AAATTGCGGTTCATGT
1	WWMNTGNNNYKCACGW	101512456	1658	1673	+	11.3091	8.31e-05	atagtggactttacga
1	WWMNTGNNNYKCACGW	101511932	607	622	-	11.0909	8.39e-05	TTCATGTAATTCTCGT
1	WWMNTGNNNYKCACGW	101491425	1802	1817	-	11.0909	8.39e-05	AAAATGAAACTCTCGA
1	WWMNTGNNNYKCACGW	101489912	1779	1794	+	11.0909	8.39e-05	ATATGGATACTCACGA
1	WWMNTGNNNYKCACGW	101506426	300	315	-	11.0788	8.67e-05	AAAGGGAAATTCACGT
1	WWMNTGNNNYKCACGW	101505780	665	680	-	11.0788	8.67e-05	ATAGTGATTTTCCCGA
1	WWMNTGNNNYKCACGW	101504799	1443	1458	-	11.0788	8.67e-05	AAACTGATTTTCTCGA
1	WWMNTGNNNYKCACGW	101507387	71	86	+	11.0788	8.67e-05	AAATTGAATCGCATGA
1	WWMNTGNNNYKCACGW	101505094	231	246	+	11.0788	8.67e-05	AACTTGAATCTCAAGA
1	WWMNTGNNNYKCACGW	101497495	981	996	+	11.0788	8.67e-05	TACTTGTTTTGCACAA
1	WWMNTGNNNYKCACGW	101507283	1386	1401	+	11.0788	8.67e-05	TAATTGATTCGCACAT
1	WWMNTGNNNYKCACGW	101496734	1432	1447	+	11.0788	8.67e-05	TTCATCTTTCTCACGT
1	WWMNTGNNNYKCACGW	101494321	1449	1464	+	11.0788	8.67e-05	AACTTGTATCTAACGT
1	WWMNTGNNNYKCACGW	105851797	1451	1466	+	11.0788	8.67e-05	TACATGTTTTGCACAA
1	WWMNTGNNNYKCACGW	101501606	1970	1985	+	11.0788	8.67e-05	AACTTGAAATGCACTT
1	WWMNTGNNNYKCACGW	101501838	2206	2221	+	11.0788	8.67e-05	tacttgttttgCACAA
2	TGNNNYKCACG	101501606	206	216	+	9.2	9.02e-05	TGCAACACACG
2	TGNNNYKCACG	101494576	1185	1195	+	9.2	9.02e-05	TGCAACACACG
2	TGNNNYKCACG	101494568	1456	1466	+	9.2	9.02e-05	TGGTACACACG
2	TGNNNYKCACG	101508869	2394	2404	+	9.2	9.02e-05	TGAGAAGCACG
2	TGNNNYKCACG	101506238	2625	2635	+	9.2	9.02e-05	TGTCAAGCACG
2	TGNNNYKCACG	101498803	2714	2724	+	9.2	9.02e-05	tgtcaagcacg
2	TGNNNYKCACG	113786201	2947	2957	+	9.2	9.02e-05	TGTGAGGCACG
2	TGNNNYKCACG	101496372	174	184	-	9.2	9.02e-05	TGTTGAGCACG
2	TGNNNYKCACG	101491857	331	341	-	9.2	9.02e-05	TGGAAAGCACG
2	TGNNNYKCACG	101513827	858	868	-	9.2	9.02e-05	TGTCAAGCACG
2	TGNNNYKCACG	101496734	1331	1341	-	9.2	9.02e-05	TGTAGCACACG
2	TGNNNYKCACG	101514275	1614	1624	-	9.2	9.02e-05	TGTGTCACACG
2	TGNNNYKCACG	101492298	1726	1736	-	9.2	9.02e-05	TGTGTCACACG
2	TGNNNYKCACG	101510058	1786	1796	-	9.2	9.02e-05	TGATGAGCACG
2	TGNNNYKCACG	101492326	1871	1881	-	9.2	9.02e-05	TGTCAAGCACG
2	TGNNNYKCACG	101510705	2484	2494	-	9.2	9.02e-05	TGGTACACACG
2	TGNNNYKCACG	101494540	2873	2883	-	9.2	9.02e-05	TGTTCCACACG
2	TGNNNYKCACG	101507599	2883	2893	-	9.2	9.02e-05	TGAAGGGCACG
1	WWMNTGNNNYKCACGW	101498118	52	67	-	11.0667	9.34e-05	ATAGTGAAACTCACAA
1	WWMNTGNNNYKCACGW	101505094	232	247	-	11.0667	9.34e-05	TTCTTGAGATTCAAGT
1	WWMNTGNNNYKCACGW	101504755	287	302	-	11.0667	9.34e-05	AACTTGAACTTCAAGA
1	WWMNTGNNNYKCACGW	101510841	350	365	-	11.0667	9.34e-05	TAATTGACTTGCAAGT
1	WWMNTGNNNYKCACGW	101499254	484	499	-	11.0667	9.34e-05	AAATTGAACCTCACAA
1	WWMNTGNNNYKCACGW	101515419	629	644	-	11.0667	9.34e-05	AACATGACATTCACAA
1	WWMNTGNNNYKCACGW	101499064	835	850	-	11.0667	9.34e-05	TTCATCTCTTTCACGA
1	WWMNTGNNNYKCACGW	101501724	845	860	-	11.0667	9.34e-05	AAATTGGTTTGGACGT
1	WWMNTGNNNYKCACGW	101497704	1083	1098	-	11.0667	9.34e-05	AAATTGTTGTGCACCT
1	WWMNTGNNNYKCACGW	101498498	1299	1314	-	11.0667	9.34e-05	AAACTGTTTTGCATGA
1	WWMNTGNNNYKCACGW	101491425	1370	1385	-	11.0667	9.34e-05	AAAATGATGCTCAGGA
1	WWMNTGNNNYKCACGW	101511561	1433	1448	-	11.0667	9.34e-05	TTAGTGTTACTCACAT
1	WWMNTGNNNYKCACGW	101493405	1435	1450	-	11.0667	9.34e-05	AAAATGTAGCTCACAA
1	WWMNTGNNNYKCACGW	101503455	1464	1479	-	11.0667	9.34e-05	TAAATGTACCTCACCT
1	WWMNTGNNNYKCACGW	101503379	1548	1563	-	11.0667	9.34e-05	AAAGTGTTTTGAACGT
1	WWMNTGNNNYKCACGW	101489988	1619	1634	-	11.0667	9.34e-05	AAAATGTCTCTCAAGA
1	WWMNTGNNNYKCACGW	101504271	2435	2450	-	11.0667	9.34e-05	TTATTGGTATGCATGA
1	WWMNTGNNNYKCACGW	101513391	2484	2499	-	11.0667	9.34e-05	TACCTGTTTTTGACGT
1	WWMNTGNNNYKCACGW	101512501	2683	2698	-	11.0667	9.34e-05	TTCATATACTTCACGA
1	WWMNTGNNNYKCACGW	101500568	2710	2725	-	11.0667	9.34e-05	AAAATGCATTGCAAGA
1	WWMNTGNNNYKCACGW	101502018	2870	2885	-	11.0667	9.34e-05	ATAATCGTTTGCACGT
1	WWMNTGNNNYKCACGW	101499056	2974	2989	-	11.0667	9.34e-05	ATCATGCTATTCACTT
1	WWMNTGNNNYKCACGW	101489683	428	443	+	11.0667	9.34e-05	ttagtgtatcttacga
1	WWMNTGNNNYKCACGW	101514256	456	471	+	11.0667	9.34e-05	AACTTAATCTTCACGA
1	WWMNTGNNNYKCACGW	101490708	505	520	+	11.0667	9.34e-05	AACTTGCTTTTaacga
1	WWMNTGNNNYKCACGW	101494178	878	893	+	11.0667	9.34e-05	taattgtTGTGCatgt
1	WWMNTGNNNYKCACGW	105852164	983	998	+	11.0667	9.34e-05	AACCTCTTATTCACGT
1	WWMNTGNNNYKCACGW	101501606	1156	1171	+	11.0667	9.34e-05	TACGTGATTTTCAAGT
1	WWMNTGNNNYKCACGW	101505073	1205	1220	+	11.0667	9.34e-05	AACTTGAGATTCAGGT
1	WWMNTGNNNYKCACGW	101489632	1322	1337	+	11.0667	9.34e-05	TTCATGTTGTTCACCA
1	WWMNTGNNNYKCACGW	101509609	1365	1380	+	11.0667	9.34e-05	taaatgacatgcACAT
1	WWMNTGNNNYKCACGW	101494463	1758	1773	+	11.0667	9.34e-05	aaaatgacatgcAAGA
1	WWMNTGNNNYKCACGW	113787707	1828	1843	+	11.0667	9.34e-05	ttattgaagctcaaga
1	WWMNTGNNNYKCACGW	113785792	1859	1874	+	11.0667	9.34e-05	ttattgaagctcaaga
1	WWMNTGNNNYKCACGW	113786263	1860	1875	+	11.0667	9.34e-05	ttattgaagctcaaga
1	WWMNTGNNNYKCACGW	113787763	1890	1905	+	11.0667	9.34e-05	ttattgaagctcaaga
1	WWMNTGNNNYKCACGW	101491833	2117	2132	+	11.0667	9.34e-05	TACTTGGTTTTCACAT
1	WWMNTGNNNYKCACGW	101498277	2592	2607	+	11.0667	9.34e-05	aaaataagatGCACGT
1	WWMNTGNNNYKCACGW	101490340	2595	2610	+	11.0667	9.34e-05	TAATTGAGTCTCACAT
1	WWMNTGNNNYKCACGW	101506955	2598	2613	+	11.0667	9.34e-05	atagtaAAACTCACGT
1	WWMNTGNNNYKCACGW	101509492	161	176	-	11.0545	9.68e-05	TTAATTAGCTTCACGT
1	WWMNTGNNNYKCACGW	101498769	196	211	-	11.0545	9.68e-05	TAAATTGAGTTCACGT
1	WWMNTGNNNYKCACGW	101496240	266	281	-	11.0545	9.68e-05	AAATTAACCTTCACGA
1	WWMNTGNNNYKCACGW	101489402	404	419	-	11.0545	9.68e-05	TAAATGACGTTCACAT
1	WWMNTGNNNYKCACGW	101506426	421	436	-	11.0545	9.68e-05	AAACTGTGTTTCACCA
1	WWMNTGNNNYKCACGW	101514313	505	520	-	11.0545	9.68e-05	AAATTATCCTTCACGT
1	WWMNTGNNNYKCACGW	101490708	1030	1045	-	11.0545	9.68e-05	TTACTGCATTTAACGT
1	WWMNTGNNNYKCACGW	101494540	1400	1415	-	11.0545	9.68e-05	ATAATGAGCTTCACTT
1	WWMNTGNNNYKCACGW	101501606	1971	1986	-	11.0545	9.68e-05	TAAGTGCATTTCAAGT
1	WWMNTGNNNYKCACGW	101506718	2307	2322	-	11.0545	9.68e-05	ATATTGTGGTTCACCA
1	WWMNTGNNNYKCACGW	101489636	2545	2560	-	11.0545	9.68e-05	TAAGTCCAATTCACGT
1	WWMNTGNNNYKCACGW	101490960	2792	2807	-	11.0545	9.68e-05	ATATTGCACTTCATGA
1	WWMNTGNNNYKCACGW	101512930	154	169	+	11.0545	9.68e-05	AAAATCCTGTTCACGA
1	WWMNTGNNNYKCACGW	101511658	602	617	+	11.0545	9.68e-05	aaattggtCTTCAGGT
1	WWMNTGNNNYKCACGW	101489889	1168	1183	+	11.0545	9.68e-05	TAACTGTCTTTCATGA
1	WWMNTGNNNYKCACGW	101515110	1527	1542	+	11.0545	9.68e-05	atattacgATTCACGA
1	WWMNTGNNNYKCACGW	101489262	2184	2199	+	11.0545	9.68e-05	ATAGTGTTCTTCACCA
1	WWMNTGNNNYKCACGW	101511587	2251	2266	+	11.0545	9.68e-05	TAAGTGGTATtcacta
1	WWMNTGNNNYKCACGW	101508412	2791	2806	+	11.0545	9.68e-05	AAAATGGAGTTCACAT
1	WWMNTGNNNYKCACGW	101498307	900	915	+	10.8242	9.71e-05	ATAAAGTTATTCAcga
1	WWMNTGNNNYKCACGW	101495885	2891	2906	+	10.8242	9.71e-05	aaaatgaatttctcGT
1	WWMNTGNNNYKCACGW	101511206	217	232	-	10.8121	9.92e-05	TTATTGTTTTGCATGA
1	WWMNTGNNNYKCACGW	101492254	369	384	-	10.8121	9.92e-05	ATAATAATACTCACGT
1	WWMNTGNNNYKCACGW	101513682	520	535	-	10.8121	9.92e-05	TAAATGATATGCAAGT
1	WWMNTGNNNYKCACGW	101501838	593	608	-	10.8121	9.92e-05	TAAATTAATTGCACGA
1	WWMNTGNNNYKCACGW	101513413	808	823	-	10.8121	9.92e-05	AAAATATAATGCACGA
1	WWMNTGNNNYKCACGW	101510147	1038	1053	-	10.8121	9.92e-05	ATATTCATATGCACGA
1	WWMNTGNNNYKCACGW	101511442	1124	1139	-	10.8121	9.92e-05	AAATTGATATGCACTT
1	WWMNTGNNNYKCACGW	101506382	1242	1257	-	10.8121	9.92e-05	TAATTGAAACTTACGA
1	WWMNTGNNNYKCACGW	101509822	1250	1265	-	10.8121	9.92e-05	TAAATGAAATGCACCT
1	WWMNTGNNNYKCACGW	101514062	1590	1605	-	10.8121	9.92e-05	TTATTGAATTGAACGA
1	WWMNTGNNNYKCACGW	101503487	1756	1771	-	10.8121	9.92e-05	AAAATGATTTGCACAT
1	WWMNTGNNNYKCACGW	101499557	2777	2792	-	10.8121	9.92e-05	TTAATGTTACTCACAA
1	WWMNTGNNNYKCACGW	101503928	203	218	+	10.8121	9.92e-05	TAAATGTAACTCATGT
1	WWMNTGNNNYKCACGW	101499310	548	563	+	10.8121	9.92e-05	TTAATGTATCTCAAGA
1	WWMNTGNNNYKCACGW	101505094	1261	1276	+	10.8121	9.92e-05	ATAATGATATGCATGA
1	WWMNTGNNNYKCACGW	101490034	1642	1657	+	10.8121	9.92e-05	AACATGTTATTCACAA
1	WWMNTGNNNYKCACGW	101493935	1818	1833	+	10.8121	9.92e-05	AAcatgtttttcactt
1	WWMNTGNNNYKCACGW	101513500	2111	2126	+	10.8121	9.92e-05	TTATTATATCTCAcgt
1	WWMNTGNNNYKCACGW	101506005	2206	2221	+	10.8121	9.92e-05	atcTTGTATTTCACAT
1	WWMNTGNNNYKCACGW	101499064	2437	2452	+	10.8121	9.92e-05	AAAATGTATCTcacta
1	WWMNTGNNNYKCACGW	101509752	1017	1032	+	17.3576	2.81e-07	TTCTTGGAGCGCACGT
1	WWMNTGNNNYKCACGW	101511929	2971	2986	+	17.3455	5.53e-07	TTAGTGCCTCGCACGT
1	WWMNTGNNNYKCACGW	101499040	2939	2954	+	17.3333	6.21e-07	TTCGTGCCGTTCACGA
1	WWMNTGNNNYKCACGW	101490889	2925	2940	+	17.0909	1.23e-06	TACTTGGCTTGCACGT
1	WWMNTGNNNYKCACGW	101508667	597	612	-	16.5697	3.38e-06	ATAATGGTATGCACGT
1	WWMNTGNNNYKCACGW	101490450	79	94	+	16.5697	3.38e-06	aaaatgtgactCACGT
1	WWMNTGNNNYKCACGW	101508168	1013	1028	+	16.3152	3.77e-06	TACATGAATTTCACGT
1	WWMNTGNNNYKCACGW	101512259	1460	1475	+	16.3152	3.77e-06	TAATTGTATctcacgt
1	WWMNTGNNNYKCACGW	101504714	442	457	+	16.0485	4.03e-06	taaatgtttttcacga
2	TGNNNYKCACG	101509250	48	58	+	13.9879	4.22e-06	TGCGACGCACG
2	TGNNNYKCACG	101509752	993	1003	+	13.9879	4.22e-06	tggagcgcacg
2	TGNNNYKCACG	101509752	1021	1031	+	13.9879	4.22e-06	TGGAGCGCACG
2	TGNNNYKCACG	101503882	2848	2858	+	13.9879	4.22e-06	TGACCCGCACG
2	TGNNNYKCACG	101511929	2975	2985	+	13.9879	4.22e-06	TGCCTCGCACG
2	TGNNNYKCACG	101496260	2896	2906	-	13.9879	4.22e-06	TGCCTCGCACG
2	TGNNNYKCACG	101489116	122	132	-	13.9758	6.43e-06	TGGCGTGCACG
1	WWMNTGNNNYKCACGW	101512977	2870	2885	+	12.8242	8.8e-06	aACATGCACCCCACGT
1	WWMNTGNNNYKCACGW	101505673	1418	1433	-	12.8242	8.8e-06	TCCTTGACGTGCACGT
2	TGNNNYKCACG	101493149	1830	1840	+	13.7333	1.05e-05	TGGTACGCACG
2	TGNNNYKCACG	101508168	2836	2846	+	13.7333	1.05e-05	TGGTTCGCACG
2	TGNNNYKCACG	101499987	1188	1198	-	13.7333	1.05e-05	TGTGACGCACG
2	TGNNNYKCACG	101499815	2318	2328	-	13.7333	1.05e-05	TGCATCGCACG
1	WWMNTGNNNYKCACGW	101512925	454	469	-	12.8121	1.08e-05	ATCCTGGAGATCACGA
1	WWMNTGNNNYKCACGW	105852636	2926	2941	-	12.8121	1.08e-05	CTACTGGCTCTCACGT
1	WWMNTGNNNYKCACGW	101507248	2661	2676	-	12.8	1.1e-05	GAAGTGGGGTTCACGT
1	WWMNTGNNNYKCACGW	101508168	2832	2847	+	12.5697	1.29e-05	TTGATGGTTCGCACGT
1	WWMNTGNNNYKCACGW	101497022	389	404	-	12.5697	1.29e-05	TTCATGTCAAGCACGT
1	WWMNTGNNNYKCACGW	101499987	1187	1202	-	12.5697	1.29e-05	TATTTGTGACGCACGA
1	WWMNTGNNNYKCACGW	101507526	295	310	-	12.5576	1.66e-05	ATAATGAGGCCCACGT
1	WWMNTGNNNYKCACGW	101495501	591	606	-	12.5576	1.66e-05	ATAATGAGGCACACGT
1	WWMNTGNNNYKCACGW	101497064	2027	2042	-	12.5576	1.66e-05	TTCATGCGAATCACGT
1	WWMNTGNNNYKCACGW	101497741	2718	2733	+	12.5576	1.66e-05	ataatgcgACACACGA
1	WWMNTGNNNYKCACGW	101499230	2719	2734	+	12.5576	1.66e-05	ataatgcgACACACGA
1	WWMNTGNNNYKCACGW	101502206	2805	2820	+	12.5576	1.66e-05	TAGTTGGCTTGCACGA
1	WWMNTGNNNYKCACGW	101508153	221	236	+	12.5455	1.77e-05	ATAGTGGTGTACACGA
1	WWMNTGNNNYKCACGW	101503695	1781	1796	+	12.5455	1.77e-05	AAGCTGCGATTCACGA
1	WWMNTGNNNYKCACGW	101500358	2188	2203	-	12.5455	1.77e-05	AGAGTGGCTTTCACGT
1	WWMNTGNNNYKCACGW	101500358	2825	2840	-	12.5455	1.77e-05	AGAGTGGCTTTCACGT
2	TGNNNYKCACG	105852845	31	41	+	13.7212	1.85e-05	tgcgactcacg
2	TGNNNYKCACG	101511946	49	59	+	13.7212	1.85e-05	tgcgactcacg
2	TGNNNYKCACG	105851170	2316	2326	+	13.7212	1.85e-05	TGCCATGCACG
2	TGNNNYKCACG	101499815	2320	2330	+	13.7212	1.85e-05	TGCGATGCACG
2	TGNNNYKCACG	101502206	2809	2819	+	13.7212	1.85e-05	TGGCTTGCACG
2	TGNNNYKCACG	101490889	2929	2939	+	13.7212	1.85e-05	TGGCTTGCACG
2	TGNNNYKCACG	101505673	1419	1429	-	13.7212	1.85e-05	TGACGTGCACG
2	TGNNNYKCACG	105852636	2927	2937	-	13.7212	1.85e-05	TGGCTCTCACG
1	WWMNTGNNNYKCACGW	101507557	1017	1032	-	12.3152	1.91e-05	ACCATGATTTGCACGA
1	WWMNTGNNNYKCACGW	101506623	2937	2952	+	12.3152	1.91e-05	ACCATGTAATGCACGT
1	WWMNTGNNNYKCACGW	101504687	2941	2956	+	12.3152	1.91e-05	TTCATGTTTGGCACGA
2	TGNNNYKCACG	101499040	2943	2953	+	13.7091	1.99e-05	TGCCGTTCACG
2	TGNNNYKCACG	101507248	2662	2672	-	13.7091	1.99e-05	TGGGGTTCACG
2	TGNNNYKCACG	101498985	950	960	-	13.4788	2.15e-05	TGTTTCGCACG
1	WWMNTGNNNYKCACGW	101490889	1255	1270	+	12.303	2.21e-05	ttgttgctACTCACGA
1	WWMNTGNNNYKCACGW	101503125	2865	2880	+	12.303	2.21e-05	AACATGATCATCACGA
1	WWMNTGNNNYKCACGW	101499391	2929	2944	+	12.303	2.21e-05	TTAGTGAATGGCACGT
1	WWMNTGNNNYKCACGW	101490501	608	623	+	12.2909	2.41e-05	AAAGTGCTAGTCACGT
1	WWMNTGNNNYKCACGW	101514098	1975	1990	-	12.2909	2.41e-05	ATACTGTACTCCACGT
1	WWMNTGNNNYKCACGW	101489997	2379	2394	-	12.2909	2.41e-05	GTAGTGAGTTTCACGT
1	WWMNTGNNNYKCACGW	101505812	2484	2499	+	12.2909	2.41e-05	AATTTGGACTTCACGA
1	WWMNTGNNNYKCACGW	101512977	2871	2886	-	12.097	2.84e-05	AACGTGGGGTGCATGT
1	WWMNTGNNNYKCACGW	101510334	39	54	+	12.0485	2.93e-05	taattgaTTCACACGT
1	WWMNTGNNNYKCACGW	101491469	174	189	+	12.0485	2.93e-05	TTTATGAAATGCACGA
1	WWMNTGNNNYKCACGW	101494676	708	723	+	12.0485	2.93e-05	TTTATGAAATGCACGA
1	WWMNTGNNNYKCACGW	101502504	1059	1074	-	12.0485	2.93e-05	AATTTGTTACTCACGA
1	WWMNTGNNNYKCACGW	101506759	1292	1307	+	12.0485	2.93e-05	tttatgtATCTCACGT
1	WWMNTGNNNYKCACGW	101506678	2032	2047	-	12.0485	2.93e-05	TACTTGTATGTCACGT
1	WWMNTGNNNYKCACGW	101503782	2930	2945	+	12.0485	2.93e-05	AATATGATTTGCACGT
1	WWMNTGNNNYKCACGW	101496927	604	619	+	12.0364	3.08e-05	AAATTGTCATACACGT
1	WWMNTGNNNYKCACGW	101491096	1140	1155	+	12.0364	3.08e-05	TATTTGAGATTCACGT
1	WWMNTGNNNYKCACGW	101488887	2407	2422	-	12.0364	3.08e-05	CTATTGATGTTCACGA
2	TGNNNYKCACG	101500876	57	67	+	13.4667	3.14e-05	TGCAATGCACG
2	TGNNNYKCACG	101502796	61	71	+	13.4667	3.14e-05	TGTCTCTCACG
2	TGNNNYKCACG	101490450	83	93	+	13.4667	3.14e-05	tgtgactCACG
2	TGNNNYKCACG	101490889	1259	1269	+	13.4667	3.14e-05	tgctACTCACG
2	TGNNNYKCACG	101511144	1956	1966	+	13.4667	3.14e-05	TGCATTGCACG
2	TGNNNYKCACG	101496338	242	252	-	13.4667	3.14e-05	TGCTACTCACG
2	TGNNNYKCACG	101508667	598	608	-	13.4667	3.14e-05	TGGTATGCACG
2	TGNNNYKCACG	101511263	643	653	-	13.4667	3.14e-05	TGAACCTCACG
2	TGNNNYKCACG	101500134	1858	1868	-	13.4667	3.14e-05	TGAGTTGCACG
2	TGNNNYKCACG	101505101	2350	2360	-	13.4667	3.14e-05	TGTCTTGCACG
1	WWMNTGNNNYKCACGW	101492735	230	245	+	11.8667	3.41e-05	AAAATGGGTCGCGCGT
1	WWMNTGNNNYKCACGW	101491309	729	744	+	11.8667	3.41e-05	ATCGCGTAGTGCACGt
2	TGNNNYKCACG	101503695	1785	1795	+	13.4545	3.63e-05	TGCGATTCACG
2	TGNNNYKCACG	101505812	2488	2498	+	13.4545	3.63e-05	TGGACTTCACG
2	TGNNNYKCACG	101500358	2189	2199	-	13.4545	3.63e-05	TGGCTTTCACG
2	TGNNNYKCACG	101500358	2826	2836	-	13.4545	3.63e-05	TGGCTTTCACG
1	WWMNTGNNNYKCACGW	101508074	2908	2923	-	11.8545	3.77e-05	TTCTTGACCCGCAAGT
1	WWMNTGNNNYKCACGW	101510725	1089	1104	+	11.8545	3.77e-05	AACGTGTCACGTACGT
2	TGNNNYKCACG	101491469	178	188	+	13.2121	4.03e-05	TGAAATGCACG
2	TGNNNYKCACG	101494676	712	722	+	13.2121	4.03e-05	TGAAATGCACG
2	TGNNNYKCACG	101506759	1296	1306	+	13.2121	4.03e-05	tgtATCTCACG
2	TGNNNYKCACG	101512259	1464	1474	+	13.2121	4.03e-05	TGTATctcacg
2	TGNNNYKCACG	101510096	2657	2667	+	13.2121	4.03e-05	TGATTTGCACG
2	TGNNNYKCACG	101503782	2892	2902	+	13.2121	4.03e-05	TGATTTGCacg
2	TGNNNYKCACG	101503782	2934	2944	+	13.2121	4.03e-05	TGATTTGCACG
2	TGNNNYKCACG	101506623	2941	2951	+	13.2121	4.03e-05	TGTAATGCACG
2	TGNNNYKCACG	101505274	2966	2976	+	13.2121	4.03e-05	TGTTTTGCACG
2	TGNNNYKCACG	101493866	738	748	-	13.2121	4.03e-05	TGTAACTCACG
2	TGNNNYKCACG	101507557	1018	1028	-	13.2121	4.03e-05	TGATTTGCACG
2	TGNNNYKCACG	101502504	1060	1070	-	13.2121	4.03e-05	TGTTACTCACG
1	WWMNTGNNNYKCACGW	101503538	91	106	-	11.7818	4.3e-05	CAAATGTTATTCACGA
1	WWMNTGNNNYKCACGW	101495240	1199	1214	-	11.7818	4.3e-05	AAAATGATAATCACGA
1	WWMNTGNNNYKCACGW	101497771	357	372	+	11.7818	4.3e-05	GAATTGAATTTCACGA
1	WWMNTGNNNYKCACGW	101499286	1392	1407	+	11.7818	4.3e-05	ATATTGTTTTTCACGG
2	TGNNNYKCACG	101491096	1144	1154	+	13.2	4.63e-05	TGAGATTCACG
2	TGNNNYKCACG	101496672	1779	1789	+	13.2	4.63e-05	TGATGTTCACG
2	TGNNNYKCACG	101503782	354	364	-	13.2	4.63e-05	TGTAGTTCACG
2	TGNNNYKCACG	101510104	794	804	-	13.2	4.63e-05	TGGTTTTCACG
2	TGNNNYKCACG	101500358	2145	2155	-	13.2	4.63e-05	TGAAGTTCACG
2	TGNNNYKCACG	101489997	2380	2390	-	13.2	4.63e-05	TGAGTTTCACG
2	TGNNNYKCACG	101488887	2408	2418	-	13.2	4.63e-05	TGATGTTCACG
2	TGNNNYKCACG	101500358	2782	2792	-	13.2	4.63e-05	TGAAGTTCACG
2	TGNNNYKCACG	101503419	63	73	+	12.9455	4.87e-05	TGTTTTTCACG
2	TGNNNYKCACG	101497771	361	371	+	12.9455	4.87e-05	TGAATTTCACG
2	TGNNNYKCACG	101504714	446	456	+	12.9455	4.87e-05	tgtttttcacg
2	TGNNNYKCACG	101508168	1017	1027	+	12.9455	4.87e-05	TGAATTTCACG
2	TGNNNYKCACG	101499286	1396	1406	+	12.9455	4.87e-05	TGTTTTTCACG
2	TGNNNYKCACG	101503538	92	102	-	12.9455	4.87e-05	TGTTATTCACG
1	WWMNTGNNNYKCACGW	101508474	1163	1178	-	11.6	5e-05	TAACAGTGTTGCACGT
1	WWMNTGNNNYKCACGW	101492243	1378	1393	-	11.6	5e-05	AAATGGGCTTGCACGT
1	WWMNTGNNNYKCACGW	101492735	908	923	+	11.6	5e-05	TAAATGGTGTGCTCGA
1	WWMNTGNNNYKCACGW	101506623	956	971	+	11.6	5e-05	TTCATGAACCGCAAGA
1	WWMNTGNNNYKCACGW	101497064	2026	2041	+	11.6	5e-05	AACGTGATTCGCATGA
2	TGNNNYKCACG	101489438	966	976	+	9.70909	5.27e-05	TGCCCCACACG
1	WWMNTGNNNYKCACGW	101505821	689	704	-	11.5879	5.75e-05	AACGTGTTGCTCACAA
1	WWMNTGNNNYKCACGW	101498694	2697	2712	-	11.5879	5.75e-05	TACGTGACTTGCACAT
1	WWMNTGNNNYKCACGW	101508388	2897	2912	-	11.5879	5.75e-05	TTCTTGACCTGCAAGT
1	WWMNTGNNNYKCACGW	113787788	198	213	+	11.5879	5.75e-05	ATAGTGTTGCGCATGA
1	WWMNTGNNNYKCACGW	113787788	1064	1079	+	11.5879	5.75e-05	ATCCTGACATGCACTA
1	WWMNTGNNNYKCACGW	101493907	1167	1182	+	11.5879	5.75e-05	TTCGTCTAGCTCACGT
1	WWMNTGNNNYKCACGW	101504852	2762	2777	+	11.5879	5.75e-05	tacatgGTGTGCATGA
1	WWMNTGNNNYKCACGW	101507104	822	837	-	11.5758	6.21e-05	ATACTACCTCTCACGT
1	WWMNTGNNNYKCACGW	101506623	957	972	-	11.5758	6.21e-05	TTCTTGCGGTTCATGA
1	WWMNTGNNNYKCACGW	101507985	2791	2806	-	11.5758	6.21e-05	TTATTGGCCCTCACCT
1	WWMNTGNNNYKCACGW	101491915	100	115	+	11.5758	6.21e-05	TTACTGtcgtgcacta
1	WWMNTGNNNYKCACGW	101493569	275	290	+	11.5758	6.21e-05	TAACTGCACTGCACAT
1	WWMNTGNNNYKCACGW	101503782	1162	1177	+	11.5758	6.21e-05	AAACTGGACCTCACCT
1	WWMNTGNNNYKCACGW	101508074	882	897	+	11.5636	6.24e-05	TAAGTGGGGTTCATGT
1	WWMNTGNNNYKCACGW	101512333	705	720	-	11.3455	6.61e-05	AACAAGTTGTTCACGA
1	WWMNTGNNNYKCACGW	101505918	2529	2544	-	11.3455	6.61e-05	TTATTGGATTGCCCGT
1	WWMNTGNNNYKCACGW	101511908	2495	2510	+	11.3455	6.61e-05	ttcttgtgtttctcgt
2	TGNNNYKCACG	101492243	553	563	+	9.45455	6.74e-05	tggctagcacg
2	TGNNNYKCACG	101506623	941	951	+	9.45455	6.74e-05	TGCTCCCCACG
2	TGNNNYKCACG	101492888	1208	1218	+	9.45455	6.74e-05	TGCACGGCACG
2	TGNNNYKCACG	101496260	1672	1682	+	9.45455	6.74e-05	TGGTCCACACG
2	TGNNNYKCACG	101497741	2722	2732	+	9.45455	6.74e-05	tgcgACACACG
2	TGNNNYKCACG	101499230	2723	2733	+	9.45455	6.74e-05	tgcgACACACG
2	TGNNNYKCACG	101512977	2874	2884	+	9.45455	6.74e-05	TGCACCCCACG
2	TGNNNYKCACG	101505812	2881	2891	+	9.45455	6.74e-05	TGGTCAGCACG
2	TGNNNYKCACG	101507526	296	306	-	9.45455	6.74e-05	TGAGGCCCACG
2	TGNNNYKCACG	101492805	544	554	-	9.45455	6.74e-05	TGGGTCACACG
2	TGNNNYKCACG	101495501	592	602	-	9.45455	6.74e-05	TGAGGCACACG
2	TGNNNYKCACG	101498985	1391	1401	-	9.45455	6.74e-05	TGCCTCACACG
2	TGNNNYKCACG	101512974	1433	1443	-	9.45455	6.74e-05	TGGGTCACACG
2	TGNNNYKCACG	101511392	2829	2839	+	9.44242	7.23e-05	TGGCCTACacg
2	TGNNNYKCACG	101494421	2912	2922	+	9.44242	7.23e-05	TGGCGTACACG
2	TGNNNYKCACG	101504117	967	977	-	9.44242	7.23e-05	TGCGCATCACG
2	TGNNNYKCACG	101500647	1092	1102	-	9.44242	7.23e-05	TGGCCTACACG
1	WWMNTGNNNYKCACGW	101515444	97	112	-	11.3333	7.3e-05	AAATTGTTGCGCATGA
1	WWMNTGNNNYKCACGW	101510015	277	292	-	11.3333	7.3e-05	ATCATGTGACTCATGT
1	WWMNTGNNNYKCACGW	101504645	590	605	-	11.3333	7.3e-05	ATCATGGATCTCAAGT
1	WWMNTGNNNYKCACGW	101506207	1148	1163	-	11.3333	7.3e-05	ATCTTGCAATGCACTA
1	WWMNTGNNNYKCACGW	101493866	1474	1489	-	11.3333	7.3e-05	AACATGACATGCACTA
1	WWMNTGNNNYKCACGW	101503125	2743	2758	-	11.3333	7.3e-05	ATCATTGTATGCACGA
1	WWMNTGNNNYKCACGW	101500945	2919	2934	-	11.3333	7.3e-05	AACTTGATGCTCAAGT
1	WWMNTGNNNYKCACGW	101510493	605	620	+	11.3333	7.3e-05	TTCTTGCATCTCATGT
1	WWMNTGNNNYKCACGW	101494935	790	805	+	11.3333	7.3e-05	AACATGCTATGCATGA
1	WWMNTGNNNYKCACGW	101501686	911	926	+	11.3333	7.3e-05	ATCTTTTTCTGCACGT
1	WWMNTGNNNYKCACGW	105852278	1197	1212	+	11.3333	7.3e-05	TAACCGCTTTTCACGT
1	WWMNTGNNNYKCACGW	101504453	1665	1680	+	11.3333	7.3e-05	AACTTGTGATGCACCA
1	WWMNTGNNNYKCACGW	101489997	2378	2393	+	11.3333	7.3e-05	TACGTGAAACTCACTA
1	WWMNTGNNNYKCACGW	101507239	2914	2929	+	11.3333	7.3e-05	atctTGTGTCTCAAGA
1	WWMNTGNNNYKCACGW	101509021	99	114	-	11.3212	8.13e-05	AAATTGAGCTGCACAT
1	WWMNTGNNNYKCACGW	101511392	558	573	-	11.3212	8.13e-05	ATACTCTGTCTCACGA
1	WWMNTGNNNYKCACGW	101496335	729	744	-	11.3212	8.13e-05	ATCTTCGCTTTCACGT
1	WWMNTGNNNYKCACGW	101495932	915	930	-	11.3212	8.13e-05	ATATTGTCCCTCAAGA
1	WWMNTGNNNYKCACGW	101499015	933	948	-	11.3212	8.13e-05	TTAGTGATGTGAACGA
1	WWMNTGNNNYKCACGW	101495675	1385	1400	-	11.3212	8.13e-05	AAATTGACGTGCACTT
1	WWMNTGNNNYKCACGW	101493349	1519	1534	-	11.3212	8.13e-05	TAATTATGGCTCACGA
1	WWMNTGNNNYKCACGW	101504984	1832	1847	-	11.3212	8.13e-05	ATAGTGTGTTGCATGT
1	WWMNTGNNNYKCACGW	101512092	2227	2242	-	11.3212	8.13e-05	ATCATGCCATTCATGA
1	WWMNTGNNNYKCACGW	101493692	66	81	+	11.3212	8.13e-05	TTCCTGCTATTCACAT
1	WWMNTGNNNYKCACGW	101507643	74	89	+	11.3212	8.13e-05	TAACTGGTATGCACTA
1	WWMNTGNNNYKCACGW	101506759	120	135	+	11.3212	8.13e-05	TTCCTTTCATTCACGT
1	WWMNTGNNNYKCACGW	101501929	279	294	+	11.3212	8.13e-05	AAACTCACTCTCACGT
1	WWMNTGNNNYKCACGW	101506207	1147	1162	+	11.3212	8.13e-05	ttagtgCATTGCAaga
1	WWMNTGNNNYKCACGW	101490734	1457	1472	+	11.3212	8.13e-05	ATCGTGACTTTAACGA
1	WWMNTGNNNYKCACGW	101513245	2186	2201	+	11.3212	8.13e-05	aaattgcagctcatgt
1	WWMNTGNNNYKCACGW	101502697	2712	2727	+	11.3212	8.13e-05	tTACTGTCACTCACAA
1	WWMNTGNNNYKCACGW	101498985	2766	2781	+	11.3212	8.13e-05	aaattgaggTGCACTA
1	WWMNTGNNNYKCACGW	101494956	2907	2922	+	11.3212	8.13e-05	ttATTGCTCTGCATGA
1	WWMNTGNNNYKCACGW	101488652	507	522	+	11.3091	8.31e-05	ATAATGCGCTTCACCA
1	WWMNTGNNNYKCACGW	101491469	150	165	-	11.0909	8.39e-05	TTCACGATTTTCACGA
1	WWMNTGNNNYKCACGW	101508659	237	252	-	11.0909	8.39e-05	TAATGGTATTGCACGT
1	WWMNTGNNNYKCACGW	101494676	684	699	-	11.0909	8.39e-05	TTCACGATTTTCACGA
1	WWMNTGNNNYKCACGW	101512421	1175	1190	-	11.0909	8.39e-05	AACAAGTAATTCACGT
1	WWMNTGNNNYKCACGW	101493866	1424	1439	-	11.0909	8.39e-05	AAAATGTTACTCGCGT
1	WWMNTGNNNYKCACGW	101500360	2010	2025	+	11.0909	8.39e-05	AACATGAATTTCtcgt
1	WWMNTGNNNYKCACGW	105851113	2633	2648	+	11.0909	8.39e-05	taatagaaatgcacGT
1	WWMNTGNNNYKCACGW	101515444	753	768	-	11.0788	8.67e-05	AACTTGAATCTCAAGT
1	WWMNTGNNNYKCACGW	101510280	849	864	-	11.0788	8.67e-05	TTCATGAAATGTACGT
1	WWMNTGNNNYKCACGW	101506543	1012	1027	-	11.0788	8.67e-05	ATCTTTAATCTCACGT
1	WWMNTGNNNYKCACGW	101496667	1259	1274	-	11.0788	8.67e-05	TACTTGTTTCTAACGT
1	WWMNTGNNNYKCACGW	101507248	1500	1515	-	11.0788	8.67e-05	TTCATGTAATGCAAGT
1	WWMNTGNNNYKCACGW	101506729	2004	2019	-	11.0788	8.67e-05	TTATTGAATCGCAGGA
1	WWMNTGNNNYKCACGW	101491129	2255	2270	-	11.0788	8.67e-05	ATCATGAAATGCACTA
1	WWMNTGNNNYKCACGW	101504665	2328	2343	-	11.0788	8.67e-05	ATAATGAATCGCACAA
1	WWMNTGNNNYKCACGW	101509005	2894	2909	-	11.0788	8.67e-05	ATCATGTAATGTACGT
1	WWMNTGNNNYKCACGW	101499987	1294	1309	+	11.0788	8.67e-05	ATCATTATATGCACGA
1	WWMNTGNNNYKCACGW	101500148	1381	1396	+	11.0788	8.67e-05	TTCATGAATCTCATGT
1	WWMNTGNNNYKCACGW	101501402	1411	1426	+	11.0788	8.67e-05	AACTTGTTTCTCACAA
1	WWMNTGNNNYKCACGW	101508474	1644	1659	+	11.0788	8.67e-05	aaattatttcgCACga
1	WWMNTGNNNYKCACGW	101507350	2457	2472	+	11.0788	8.67e-05	aacttgattctcacat
2	TGNNNYKCACG	101503225	358	368	+	9.2	9.02e-05	TGTCACACACG
2	TGNNNYKCACG	101494493	506	516	+	9.2	9.02e-05	TGACAAGCACG
2	TGNNNYKCACG	101491594	816	826	+	9.2	9.02e-05	tgcttggcacg
2	TGNNNYKCACG	101510104	1402	1412	+	9.2	9.02e-05	tgcttggcacg
2	TGNNNYKCACG	101507248	2189	2199	+	9.2	9.02e-05	TGAGTGGCACG
2	TGNNNYKCACG	101497741	2217	2227	+	9.2	9.02e-05	TGCATCCCACG
2	TGNNNYKCACG	101499230	2218	2228	+	9.2	9.02e-05	TGCATCCCACG
2	TGNNNYKCACG	101508196	2267	2277	+	9.2	9.02e-05	tgtgtGGCACG
2	TGNNNYKCACG	101501402	2346	2356	+	9.2	9.02e-05	TGTGTCCCACG
2	TGNNNYKCACG	101503308	2590	2600	+	9.2	9.02e-05	TGCTTCACACG
2	TGNNNYKCACG	101495436	2758	2768	+	9.2	9.02e-05	TGACTCACACG
2	TGNNNYKCACG	101498342	2804	2814	+	9.2	9.02e-05	TGAAGCCCACG
2	TGNNNYKCACG	101489505	2819	2829	+	9.2	9.02e-05	TGCTACACACG
2	TGNNNYKCACG	101488329	50	60	-	9.2	9.02e-05	TGATCCACACG
2	TGNNNYKCACG	101507248	57	67	-	9.2	9.02e-05	TGAAGGGCACG
2	TGNNNYKCACG	101512011	358	368	-	9.2	9.02e-05	TGGTTCACACG
2	TGNNNYKCACG	101497022	390	400	-	9.2	9.02e-05	TGTCAAGCACG
2	TGNNNYKCACG	101515154	2924	2934	-	9.2	9.02e-05	TGACACACACG
2	TGNNNYKCACG	101499040	2941	2951	-	9.2	9.02e-05	TGAACGGCACG
1	WWMNTGNNNYKCACGW	101511048	8	23	-	11.0667	9.34e-05	ATATTGAAGTGCACAT
1	WWMNTGNNNYKCACGW	101509021	73	88	-	11.0667	9.34e-05	TTATTGTTGTGCAGGA
1	WWMNTGNNNYKCACGW	101506783	250	265	-	11.0667	9.34e-05	TTCTTGCTTTTCACAT
1	WWMNTGNNNYKCACGW	101503419	420	435	-	11.0667	9.34e-05	TTAATGTGTTGCACTT
1	WWMNTGNNNYKCACGW	101504589	488	503	-	11.0667	9.34e-05	AAAGTCTTTTGCACGT
1	WWMNTGNNNYKCACGW	101500690	800	815	-	11.0667	9.34e-05	TTAATGAGTCTAACGA
1	WWMNTGNNNYKCACGW	101508168	1014	1029	-	11.0667	9.34e-05	TACGTGAAATTCATGT
1	WWMNTGNNNYKCACGW	101500148	1382	1397	-	11.0667	9.34e-05	AACATGAGATTCATGA
1	WWMNTGNNNYKCACGW	101508481	1493	1508	-	11.0667	9.34e-05	TAAATGTGTCTCACAT
1	WWMNTGNNNYKCACGW	101496275	1517	1532	-	11.0667	9.34e-05	ATAATGCATTGTACGT
1	WWMNTGNNNYKCACGW	101515578	1651	1666	-	11.0667	9.34e-05	AAATTGCAATGCAAGT
1	WWMNTGNNNYKCACGW	101513138	2156	2171	-	11.0667	9.34e-05	AAAATGAGACTGACGT
1	WWMNTGNNNYKCACGW	101504458	2236	2251	-	11.0667	9.34e-05	TTCATGTTGTTCATGA
1	WWMNTGNNNYKCACGW	101503163	2236	2251	-	11.0667	9.34e-05	TTCATGTTGTTCATGA
1	WWMNTGNNNYKCACGW	101492236	2286	2301	-	11.0667	9.34e-05	AACTTGTACTTCAAGT
1	WWMNTGNNNYKCACGW	101492777	2454	2469	-	11.0667	9.34e-05	AAATTGGTATGCACAA
1	WWMNTGNNNYKCACGW	101515074	26	41	+	11.0667	9.34e-05	TTAATGAGATGCAAGT
1	WWMNTGNNNYKCACGW	113787023	98	113	+	11.0667	9.34e-05	AAAATGATCTGCAAGT
1	WWMNTGNNNYKCACGW	101509559	370	385	+	11.0667	9.34e-05	AAAATGAGATGCACCT
1	WWMNTGNNNYKCACGW	101498086	518	533	+	11.0667	9.34e-05	aaactgttttgcaaga
1	WWMNTGNNNYKCACGW	101495283	600	615	+	11.0667	9.34e-05	ttagtgtatcttacga
1	WWMNTGNNNYKCACGW	101511927	650	665	+	11.0667	9.34e-05	ATACTTATATGCACGA
1	WWMNTGNNNYKCACGW	101515444	752	767	+	11.0667	9.34e-05	AACTTGAGATTCAAGT
1	WWMNTGNNNYKCACGW	101512034	784	799	+	11.0667	9.34e-05	ATAATGCAACTCACTA
1	WWMNTGNNNYKCACGW	101508797	842	857	+	11.0667	9.34e-05	TTAATGCTACTCACAT
1	WWMNTGNNNYKCACGW	101509250	889	904	+	11.0667	9.34e-05	aaaatgatccTCAAGA
1	WWMNTGNNNYKCACGW	101513298	950	965	+	11.0667	9.34e-05	ttattgcaTTGCACTA
1	WWMNTGNNNYKCACGW	101490501	1177	1192	+	11.0667	9.34e-05	AAAATGAGATGCAGGA
1	WWMNTGNNNYKCACGW	101515256	1358	1373	+	11.0667	9.34e-05	aaaatagattgcaCGT
1	WWMNTGNNNYKCACGW	113788187	1847	1862	+	11.0667	9.34e-05	ttattgaagctcaaga
1	WWMNTGNNNYKCACGW	101511140	2056	2071	+	11.0667	9.34e-05	taactgattctcacaa
1	WWMNTGNNNYKCACGW	113787736	2220	2235	+	11.0667	9.34e-05	ttattgaagctcaaga
1	WWMNTGNNNYKCACGW	101492243	2342	2357	+	11.0667	9.34e-05	taatttCTATGCACGT
1	WWMNTGNNNYKCACGW	101497428	2402	2417	+	11.0667	9.34e-05	AACATGCATTTCACAA
1	WWMNTGNNNYKCACGW	101504589	2483	2498	+	11.0667	9.34e-05	AACTTATGTTTCACGA
1	WWMNTGNNNYKCACGW	101492172	2554	2569	+	11.0667	9.34e-05	AAAGTATTTCTCACGA
1	WWMNTGNNNYKCACGW	101512011	2557	2572	+	11.0667	9.34e-05	TTCTTGCATTTCATGT
1	WWMNTGNNNYKCACGW	101503887	2901	2916	+	11.0667	9.34e-05	ATAATTCTACTCAcgt
1	WWMNTGNNNYKCACGW	101493981	242	257	-	11.0545	9.68e-05	ATAATCTCCTTCACGA
1	WWMNTGNNNYKCACGW	101511022	680	695	-	11.0545	9.68e-05	AAAATGGGTTTAACGT
1	WWMNTGNNNYKCACGW	101511314	753	768	-	11.0545	9.68e-05	TTACTGCTATTAACGT
1	WWMNTGNNNYKCACGW	101491915	819	834	-	11.0545	9.68e-05	TTAGTGACTTTCACTA
1	WWMNTGNNNYKCACGW	101496523	912	927	-	11.0545	9.68e-05	ATAATGAGGTTCACAT
1	WWMNTGNNNYKCACGW	101503809	1065	1080	-	11.0545	9.68e-05	AAAGTGTAGTTCAAGT
1	WWMNTGNNNYKCACGW	101503782	1103	1118	-	11.0545	9.68e-05	AAAGTGCAATTCAAGT
1	WWMNTGNNNYKCACGW	101499391	1298	1313	-	11.0545	9.68e-05	AAATTGGAGTTCACAA
1	WWMNTGNNNYKCACGW	101505358	1534	1549	-	11.0545	9.68e-05	AAAATCGCATTCACGA
1	WWMNTGNNNYKCACGW	101495381	1647	1662	-	11.0545	9.68e-05	ATATTGAGCTTCATGT
1	WWMNTGNNNYKCACGW	101488887	1748	1763	-	11.0545	9.68e-05	TAAATGCAGTTTACGA
1	WWMNTGNNNYKCACGW	101498298	1821	1836	-	11.0545	9.68e-05	ATATTGGTGTTCACAT
1	WWMNTGNNNYKCACGW	101491954	2012	2027	-	11.0545	9.68e-05	AAAGTGTTGTTCACAA
1	WWMNTGNNNYKCACGW	101509529	2697	2712	-	11.0545	9.68e-05	AAAGTGAGTTTCATGT
1	WWMNTGNNNYKCACGW	101488854	2878	2893	-	11.0545	9.68e-05	AAAATGGCATTAACGT
1	WWMNTGNNNYKCACGW	105852572	2915	2930	-	11.0545	9.68e-05	TAAATGTCCTTCACCT
1	WWMNTGNNNYKCACGW	101504129	963	978	+	11.0545	9.68e-05	AAAGTGTAGTTCAAGT
1	WWMNTGNNNYKCACGW	101513312	1285	1300	+	11.0545	9.68e-05	TAATTGGTCTTCACCA
1	WWMNTGNNNYKCACGW	101514098	2566	2581	+	11.0545	9.68e-05	taagtGTGTTTAACGA
1	WWMNTGNNNYKCACGW	101502987	2650	2665	+	11.0545	9.68e-05	TTAATGGAGTTCACAT
1	WWMNTGNNNYKCACGW	101515681	1904	1919	+	10.8242	9.71e-05	AAATCGAATTTCACGA
1	WWMNTGNNNYKCACGW	101491617	326	341	-	10.8121	9.92e-05	TTAATGTTACTCACAA
1	WWMNTGNNNYKCACGW	101510104	1038	1053	-	10.8121	9.92e-05	AAAATGAAATGCATGA
1	WWMNTGNNNYKCACGW	101513612	2180	2195	-	10.8121	9.92e-05	TAAATTTAACTCACGA
1	WWMNTGNNNYKCACGW	101502206	2219	2234	-	10.8121	9.92e-05	ATCATGATATTCACAA
1	WWMNTGNNNYKCACGW	101515352	2378	2393	-	10.8121	9.92e-05	ATATTGAATCTTACGA
1	WWMNTGNNNYKCACGW	101495569	2866	2881	-	10.8121	9.92e-05	TACTTGTTTTTCACCT
1	WWMNTGNNNYKCACGW	101512421	229	244	+	10.8121	9.92e-05	TAAATTTAACTCACGA
1	WWMNTGNNNYKCACGW	101493866	1007	1022	+	10.8121	9.92e-05	AAAATGAAACTCACTT
1	WWMNTGNNNYKCACGW	101497270	1090	1105	+	10.8121	9.92e-05	aaaattaatctcaCGT
1	WWMNTGNNNYKCACGW	101498753	1944	1959	+	10.8121	9.92e-05	AACATGAATTTCAGGA
1	WWMNTGNNNYKCACGW	101493692	2082	2097	+	10.8121	9.92e-05	TTCATGATATTCACTT
1	WWMNTGNNNYKCACGW	101513310	2764	2779	+	10.8121	9.92e-05	AACATGTTTTTTACGT
1	WWMNTGNNNYKCACGW	101503809	2775	2790	+	10.8121	9.92e-05	tacatcattttCACGT

## Sheet: Supplementary Table 8
												Supplementary Table 8. Primers for quantitative real time PCR (qPCR)
												Gene	Primer Sequence (5' to 3')	Primer type
												LOC101508484	AAACCGCCAATCACTAGCAG	FP
													TATTGGGTCGTCAGAAGGGT	RP
												LOC101504687	TGCGTGTGGGACTTGTTATC	FP
													TCAGACCAATTAGGAGGGCA	RP
												LOC101500876	GCTCTGATCTTGCAGGTGAA	FP
													GTTGTTTGGCGTGAACTAGC	RP
												LOC101514257	ACAAATCCGGCAAGATCCAT	FP
													ATTTGGATGGGGGTGTCTTG	RP
												LOC101511407	ATGCTGCCAAAGACTCGAAA	FP
													TCCCCATGATCCTAAGCAGT	RP
												LOC101490071	TCAGACCCGGTGATTGGTAT	FP
													GAGTCGGAGGAGGAGAAGTT	RP
												LOC101502234	AAAGGAATCATCTGGCTGCG	FP
													CTCCATTTCCCGTCTGCAAT	RP
												FP - Forward Primer
												RP- Reverse Primer
